# Supplementary material for: Influenza A(H11N2) Virus Detection in Fecal Samples from Adélie (Pygoscelis adeliae) and Chinstrap (Pygoscelis antarcticus) Penguins, Penguin Island, Antarctica
Source: Microbiol Spectr. 2022 Sep 19;10(5):e01427-22. doi: 10.1128/spectrum.01427-22 (PMC9603087; doi:10.1128/spectrum.01427-22)
Supplement: Supplemental file 2 — Acknowledgment table. Download spectrum.01427-22-s0001.xls, XLS file, 0.9 MB [file spectrum.01427-22-s0001.xls]

## Sheet: Acknowledge Table
We gratefully acknowledge the authors, originating and submitting laboratories of the sequences from GISAID’s EpiFlu™ Database on which this research is based. The list is detailed below.
All submitters of data may be contacted directly via www.gisaid.org
Segment ID	Segment	Country	Collection date	Isolate-ID	Isolate name	Originating Lab	Submitting Lab	Authors
EPI758986	NA	Colombia	2015-Mar-25	EPI_ISL_221436	A/helmeted guineafowl/Colombia/2440/2015		Import from public-domain	Osario,J.; Ciuoderis,K.; Jimenez,P.; Schultz-Cherry,S.
EPI758992	MP	Colombia	2015-Mar-25	EPI_ISL_221436	A/helmeted guineafowl/Colombia/2440/2015		Import from public-domain	Osario,J.; Ciuoderis,K.; Jimenez,P.; Schultz-Cherry,S.
EPI758993	HA	Colombia	2015-Mar-25	EPI_ISL_221436	A/helmeted guineafowl/Colombia/2440/2015		Import from public-domain	Osario,J.; Ciuoderis,K.; Jimenez,P.; Schultz-Cherry,S.
EPI758994	NP	Colombia	2015-Mar-25	EPI_ISL_221436	A/helmeted guineafowl/Colombia/2440/2015		Import from public-domain	Osario,J.; Ciuoderis,K.; Jimenez,P.; Schultz-Cherry,S.
EPI758991	NS	Colombia	2015-Mar-25	EPI_ISL_221436	A/helmeted guineafowl/Colombia/2440/2015		Import from public-domain	Osario,J.; Ciuoderis,K.; Jimenez,P.; Schultz-Cherry,S.
EPI758995	PA	Colombia	2015-Mar-25	EPI_ISL_221436	A/helmeted guineafowl/Colombia/2440/2015		Import from public-domain	Osario,J.; Ciuoderis,K.; Jimenez,P.; Schultz-Cherry,S.
EPI758984	PB2	Colombia	2015-Mar-25	EPI_ISL_221436	A/helmeted guineafowl/Colombia/2440/2015		Import from public-domain	Osario,J.; Ciuoderis,K.; Jimenez,P.; Schultz-Cherry,S.
EPI758985	PB1	Colombia	2015-Mar-25	EPI_ISL_221436	A/helmeted guineafowl/Colombia/2440/2015		Import from public-domain	Osario,J.; Ciuoderis,K.; Jimenez,P.; Schultz-Cherry,S.
EPI774886	HA	Colombia	2015-Mar-25	EPI_ISL_224870	A/helmeted guineafowl/Colombia/2/2015		Import from public-domain	Das,S.R.; Halpin,R.A.; Lin,X.; Simenauer,A.; Akopov,A.; Fedorova,N.; Puri,V.; Stockwell,T.; Amedeo,P.; Bishop,B.; Katzel,D.; Schobel,S.; Shrivastava,S.; Bao,Y.; Sanders,R.; Zhdanov,S.; Kiryutin,B.; Lipman,D.J.; Tatusova,T.; Schultz-Cherry,S.
EPI774890	MP	Colombia	2015-Mar-25	EPI_ISL_224870	A/helmeted guineafowl/Colombia/2/2015		Import from public-domain	Das,S.R.; Halpin,R.A.; Lin,X.; Simenauer,A.; Akopov,A.; Fedorova,N.; Puri,V.; Stockwell,T.; Amedeo,P.; Bishop,B.; Katzel,D.; Schobel,S.; Shrivastava,S.; Bao,Y.; Sanders,R.; Zhdanov,S.; Kiryutin,B.; Lipman,D.J.; Tatusova,T.; Schultz-Cherry,S.
EPI774891	NA	Colombia	2015-Mar-25	EPI_ISL_224870	A/helmeted guineafowl/Colombia/2/2015		Import from public-domain	Das,S.R.; Halpin,R.A.; Lin,X.; Simenauer,A.; Akopov,A.; Fedorova,N.; Puri,V.; Stockwell,T.; Amedeo,P.; Bishop,B.; Katzel,D.; Schobel,S.; Shrivastava,S.; Bao,Y.; Sanders,R.; Zhdanov,S.; Kiryutin,B.; Lipman,D.J.; Tatusova,T.; Schultz-Cherry,S.
EPI774892	NP	Colombia	2015-Mar-25	EPI_ISL_224870	A/helmeted guineafowl/Colombia/2/2015		Import from public-domain	Das,S.R.; Halpin,R.A.; Lin,X.; Simenauer,A.; Akopov,A.; Fedorova,N.; Puri,V.; Stockwell,T.; Amedeo,P.; Bishop,B.; Katzel,D.; Schobel,S.; Shrivastava,S.; Bao,Y.; Sanders,R.; Zhdanov,S.; Kiryutin,B.; Lipman,D.J.; Tatusova,T.; Schultz-Cherry,S.
EPI774893	NS	Colombia	2015-Mar-25	EPI_ISL_224870	A/helmeted guineafowl/Colombia/2/2015		Import from public-domain	Das,S.R.; Halpin,R.A.; Lin,X.; Simenauer,A.; Akopov,A.; Fedorova,N.; Puri,V.; Stockwell,T.; Amedeo,P.; Bishop,B.; Katzel,D.; Schobel,S.; Shrivastava,S.; Bao,Y.; Sanders,R.; Zhdanov,S.; Kiryutin,B.; Lipman,D.J.; Tatusova,T.; Schultz-Cherry,S.
EPI774894	PA	Colombia	2015-Mar-25	EPI_ISL_224870	A/helmeted guineafowl/Colombia/2/2015		Import from public-domain	Das,S.R.; Halpin,R.A.; Lin,X.; Simenauer,A.; Akopov,A.; Fedorova,N.; Puri,V.; Stockwell,T.; Amedeo,P.; Bishop,B.; Katzel,D.; Schobel,S.; Shrivastava,S.; Bao,Y.; Sanders,R.; Zhdanov,S.; Kiryutin,B.; Lipman,D.J.; Tatusova,T.; Schultz-Cherry,S.
EPI774895	PB1	Colombia	2015-Mar-25	EPI_ISL_224870	A/helmeted guineafowl/Colombia/2/2015		Import from public-domain	Das,S.R.; Halpin,R.A.; Lin,X.; Simenauer,A.; Akopov,A.; Fedorova,N.; Puri,V.; Stockwell,T.; Amedeo,P.; Bishop,B.; Katzel,D.; Schobel,S.; Shrivastava,S.; Bao,Y.; Sanders,R.; Zhdanov,S.; Kiryutin,B.; Lipman,D.J.; Tatusova,T.; Schultz-Cherry,S.
EPI774896	PB2	Colombia	2015-Mar-25	EPI_ISL_224870	A/helmeted guineafowl/Colombia/2/2015		Import from public-domain	Das,S.R.; Halpin,R.A.; Lin,X.; Simenauer,A.; Akopov,A.; Fedorova,N.; Puri,V.; Stockwell,T.; Amedeo,P.; Bishop,B.; Katzel,D.; Schobel,S.; Shrivastava,S.; Bao,Y.; Sanders,R.; Zhdanov,S.; Kiryutin,B.; Lipman,D.J.; Tatusova,T.; Schultz-Cherry,S.
EPI402477	HA	United States	1995-May-20	EPI_ISL_131393	A/herring gull/Delaware Bay/106/1995		Import from public-domain	Wentworth,D.E.; Dugan,V.; Halpin,R.; Lin,X.; Bera,J.; Ghedin,E.; Fedorova,N.; Overton,L.; Tsitrin,T.; Stockwell,T.; Amedeo,P.; Bishop,B.; Chen,H.; Edworthy,P.; Gupta,N.; Katzel,D.; Li,K.; Schobel,S.; Shrivastava,S.; Thovarai,V.; Wang,S.; Bahl,J.; Krauss,S.; Webster,R.G.; Webby,R.J.; Smith,G.J.; Bao,Y.; Sanders,R.; Dernovoy,D.; Kiryutin,B.; Lipman,D.J.; Tatusova,T.
EPI402544	MP	United States	1995-May-20	EPI_ISL_131393	A/herring gull/Delaware Bay/106/1995		Import from public-domain	Wentworth,D.E.; Dugan,V.; Halpin,R.; Lin,X.; Bera,J.; Ghedin,E.; Fedorova,N.; Overton,L.; Tsitrin,T.; Stockwell,T.; Amedeo,P.; Bishop,B.; Chen,H.; Edworthy,P.; Gupta,N.; Katzel,D.; Li,K.; Schobel,S.; Shrivastava,S.; Thovarai,V.; Wang,S.; Bahl,J.; Krauss,S.; Webster,R.G.; Webby,R.J.; Smith,G.J.; Bao,Y.; Sanders,R.; Dernovoy,D.; Kiryutin,B.; Lipman,D.J.; Tatusova,T.
EPI402545	NA	United States	1995-May-20	EPI_ISL_131393	A/herring gull/Delaware Bay/106/1995		Import from public-domain	Wentworth,D.E.; Dugan,V.; Halpin,R.; Lin,X.; Bera,J.; Ghedin,E.; Fedorova,N.; Overton,L.; Tsitrin,T.; Stockwell,T.; Amedeo,P.; Bishop,B.; Chen,H.; Edworthy,P.; Gupta,N.; Katzel,D.; Li,K.; Schobel,S.; Shrivastava,S.; Thovarai,V.; Wang,S.; Bahl,J.; Krauss,S.; Webster,R.G.; Webby,R.J.; Smith,G.J.; Bao,Y.; Sanders,R.; Dernovoy,D.; Kiryutin,B.; Lipman,D.J.; Tatusova,T.
EPI402546	NP	United States	1995-May-20	EPI_ISL_131393	A/herring gull/Delaware Bay/106/1995		Import from public-domain	Wentworth,D.E.; Dugan,V.; Halpin,R.; Lin,X.; Bera,J.; Ghedin,E.; Fedorova,N.; Overton,L.; Tsitrin,T.; Stockwell,T.; Amedeo,P.; Bishop,B.; Chen,H.; Edworthy,P.; Gupta,N.; Katzel,D.; Li,K.; Schobel,S.; Shrivastava,S.; Thovarai,V.; Wang,S.; Bahl,J.; Krauss,S.; Webster,R.G.; Webby,R.J.; Smith,G.J.; Bao,Y.; Sanders,R.; Dernovoy,D.; Kiryutin,B.; Lipman,D.J.; Tatusova,T.
EPI402547	NS	United States	1995-May-20	EPI_ISL_131393	A/herring gull/Delaware Bay/106/1995		Import from public-domain	Wentworth,D.E.; Dugan,V.; Halpin,R.; Lin,X.; Bera,J.; Ghedin,E.; Fedorova,N.; Overton,L.; Tsitrin,T.; Stockwell,T.; Amedeo,P.; Bishop,B.; Chen,H.; Edworthy,P.; Gupta,N.; Katzel,D.; Li,K.; Schobel,S.; Shrivastava,S.; Thovarai,V.; Wang,S.; Bahl,J.; Krauss,S.; Webster,R.G.; Webby,R.J.; Smith,G.J.; Bao,Y.; Sanders,R.; Dernovoy,D.; Kiryutin,B.; Lipman,D.J.; Tatusova,T.
EPI402548	PA	United States	1995-May-20	EPI_ISL_131393	A/herring gull/Delaware Bay/106/1995		Import from public-domain	Wentworth,D.E.; Dugan,V.; Halpin,R.; Lin,X.; Bera,J.; Ghedin,E.; Fedorova,N.; Overton,L.; Tsitrin,T.; Stockwell,T.; Amedeo,P.; Bishop,B.; Chen,H.; Edworthy,P.; Gupta,N.; Katzel,D.; Li,K.; Schobel,S.; Shrivastava,S.; Thovarai,V.; Wang,S.; Bahl,J.; Krauss,S.; Webster,R.G.; Webby,R.J.; Smith,G.J.; Bao,Y.; Sanders,R.; Dernovoy,D.; Kiryutin,B.; Lipman,D.J.; Tatusova,T.
EPI402549	PB1	United States	1995-May-20	EPI_ISL_131393	A/herring gull/Delaware Bay/106/1995		Import from public-domain	Wentworth,D.E.; Dugan,V.; Halpin,R.; Lin,X.; Bera,J.; Ghedin,E.; Fedorova,N.; Overton,L.; Tsitrin,T.; Stockwell,T.; Amedeo,P.; Bishop,B.; Chen,H.; Edworthy,P.; Gupta,N.; Katzel,D.; Li,K.; Schobel,S.; Shrivastava,S.; Thovarai,V.; Wang,S.; Bahl,J.; Krauss,S.; Webster,R.G.; Webby,R.J.; Smith,G.J.; Bao,Y.; Sanders,R.; Dernovoy,D.; Kiryutin,B.; Lipman,D.J.; Tatusova,T.
EPI402550	PB2	United States	1995-May-20	EPI_ISL_131393	A/herring gull/Delaware Bay/106/1995		Import from public-domain	Wentworth,D.E.; Dugan,V.; Halpin,R.; Lin,X.; Bera,J.; Ghedin,E.; Fedorova,N.; Overton,L.; Tsitrin,T.; Stockwell,T.; Amedeo,P.; Bishop,B.; Chen,H.; Edworthy,P.; Gupta,N.; Katzel,D.; Li,K.; Schobel,S.; Shrivastava,S.; Thovarai,V.; Wang,S.; Bahl,J.; Krauss,S.; Webster,R.G.; Webby,R.J.; Smith,G.J.; Bao,Y.; Sanders,R.; Dernovoy,D.; Kiryutin,B.; Lipman,D.J.; Tatusova,T.
EPI314125	HA	Kazakhstan	2007-Apr-25	EPI_ISL_89159	A/herring gull/Atyrau/2186/2007		Import from public-domain	Karamendin,K.; Kydyrmanov,A.; Ishmukhametova,N.; Assanova,S.; Sayatov,M.; Daulbayeva,K.; Zhumatov,K.
EPI314126	MP	Kazakhstan	2007-Apr-25	EPI_ISL_89159	A/herring gull/Atyrau/2186/2007		Import from public-domain	Karamendin,K.; Kydyrmanov,A.; Ishmukhametova,N.; Assanova,S.; Sayatov,M.; Daulbayeva,K.; Zhumatov,K.
EPI314127	NP	Kazakhstan	2007-Apr-25	EPI_ISL_89159	A/herring gull/Atyrau/2186/2007		Import from public-domain	Karamendin,K.; Kydyrmanov,A.; Ishmukhametova,N.; Assanova,S.; Sayatov,M.; Daulbayeva,K.; Zhumatov,K.
EPI314128	NS	Kazakhstan	2007-Apr-25	EPI_ISL_89159	A/herring gull/Atyrau/2186/2007		Import from public-domain	Karamendin,K.; Kydyrmanov,A.; Ishmukhametova,N.; Assanova,S.; Sayatov,M.; Daulbayeva,K.; Zhumatov,K.
EPI314129	NA	Kazakhstan	2007-Apr-25	EPI_ISL_89159	A/herring gull/Atyrau/2186/2007		Import from public-domain	Karamendin,K.; Kydyrmanov,A.; Ishmukhametova,N.; Assanova,S.; Sayatov,M.; Daulbayeva,K.; Zhumatov,K.
EPI314130	PA	Kazakhstan	2007-Apr-25	EPI_ISL_89159	A/herring gull/Atyrau/2186/2007		Import from public-domain	Karamendin,K.; Kydyrmanov,A.; Ishmukhametova,N.; Assanova,S.; Sayatov,M.; Daulbayeva,K.; Zhumatov,K.
EPI314131	PB1	Kazakhstan	2007-Apr-25	EPI_ISL_89159	A/herring gull/Atyrau/2186/2007		Import from public-domain	Karamendin,K.; Kydyrmanov,A.; Ishmukhametova,N.; Assanova,S.; Sayatov,M.; Daulbayeva,K.; Zhumatov,K.
EPI314132	PB2	Kazakhstan	2007-Apr-25	EPI_ISL_89159	A/herring gull/Atyrau/2186/2007		Import from public-domain	Karamendin,K.; Kydyrmanov,A.; Ishmukhametova,N.; Assanova,S.; Sayatov,M.; Daulbayeva,K.; Zhumatov,K.
EPI433759	NS	Iceland	2010-May-23	EPI_ISL_137660	A/lesser black-backed gull/Iceland/145/2010		Import from public-domain	Wentworth,D.E.; Dugan,V.; Halpin,R.; Lin,X.; Bera,J.; Wester,E.; Ghedin,E.; Fedorova,N.; Tsitrin,T.; Stockwell,T.; Amedeo,P.; Bishop,B.; Edworthy,P.; Gupta,N.; Katzel,D.; Li,K.; Schobel,S.; Shrivastava,S.; Thovarai,V.; Wang,S.; Hall,J.; Bao,Y.; Sanders,R.; Dernovoy,D.; Kiryutin,B.; Lipman,D.J.; Tatusova,T.
EPI433761	PB1	Iceland	2010-May-23	EPI_ISL_137660	A/lesser black-backed gull/Iceland/145/2010		Import from public-domain	Wentworth,D.E.; Dugan,V.; Halpin,R.; Lin,X.; Bera,J.; Wester,E.; Ghedin,E.; Fedorova,N.; Tsitrin,T.; Stockwell,T.; Amedeo,P.; Bishop,B.; Edworthy,P.; Gupta,N.; Katzel,D.; Li,K.; Schobel,S.; Shrivastava,S.; Thovarai,V.; Wang,S.; Hall,J.; Bao,Y.; Sanders,R.; Dernovoy,D.; Kiryutin,B.; Lipman,D.J.; Tatusova,T.
EPI433762	PB2	Iceland	2010-May-23	EPI_ISL_137660	A/lesser black-backed gull/Iceland/145/2010		Import from public-domain	Wentworth,D.E.; Dugan,V.; Halpin,R.; Lin,X.; Bera,J.; Wester,E.; Ghedin,E.; Fedorova,N.; Tsitrin,T.; Stockwell,T.; Amedeo,P.; Bishop,B.; Edworthy,P.; Gupta,N.; Katzel,D.; Li,K.; Schobel,S.; Shrivastava,S.; Thovarai,V.; Wang,S.; Hall,J.; Bao,Y.; Sanders,R.; Dernovoy,D.; Kiryutin,B.; Lipman,D.J.; Tatusova,T.
EPI433713	HA	Iceland	2010-May-23	EPI_ISL_137660	A/lesser black-backed gull/Iceland/145/2010		Import from public-domain	Wentworth,D.E.; Dugan,V.; Halpin,R.; Lin,X.; Bera,J.; Wester,E.; Ghedin,E.; Fedorova,N.; Tsitrin,T.; Stockwell,T.; Amedeo,P.; Bishop,B.; Edworthy,P.; Gupta,N.; Katzel,D.; Li,K.; Schobel,S.; Shrivastava,S.; Thovarai,V.; Wang,S.; Hall,J.; Bao,Y.; Sanders,R.; Dernovoy,D.; Kiryutin,B.; Lipman,D.J.; Tatusova,T.
EPI435471	PA	Iceland	2010-May-23	EPI_ISL_137660	A/lesser black-backed gull/Iceland/145/2010		Import from public-domain	Wentworth,D.E.; Dugan,V.; Halpin,R.; Lin,X.; Bera,J.; Wester,E.; Ghedin,E.; Fedorova,N.; Tsitrin,T.; Stockwell,T.; Amedeo,P.; Bishop,B.; Edworthy,P.; Gupta,N.; Katzel,D.; Li,K.; Schobel,S.; Shrivastava,S.; Thovarai,V.; Wang,S.; Hall,J.; Bao,Y.; Sanders,R.; Dernovoy,D.; Kiryutin,B.; Lipman,D.J.; Tatusova,T.
EPI433756	MP	Iceland	2010-May-23	EPI_ISL_137660	A/lesser black-backed gull/Iceland/145/2010		Import from public-domain	Wentworth,D.E.; Dugan,V.; Halpin,R.; Lin,X.; Bera,J.; Wester,E.; Ghedin,E.; Fedorova,N.; Tsitrin,T.; Stockwell,T.; Amedeo,P.; Bishop,B.; Edworthy,P.; Gupta,N.; Katzel,D.; Li,K.; Schobel,S.; Shrivastava,S.; Thovarai,V.; Wang,S.; Hall,J.; Bao,Y.; Sanders,R.; Dernovoy,D.; Kiryutin,B.; Lipman,D.J.; Tatusova,T.
EPI433757	NA	Iceland	2010-May-23	EPI_ISL_137660	A/lesser black-backed gull/Iceland/145/2010		Import from public-domain	Wentworth,D.E.; Dugan,V.; Halpin,R.; Lin,X.; Bera,J.; Wester,E.; Ghedin,E.; Fedorova,N.; Tsitrin,T.; Stockwell,T.; Amedeo,P.; Bishop,B.; Edworthy,P.; Gupta,N.; Katzel,D.; Li,K.; Schobel,S.; Shrivastava,S.; Thovarai,V.; Wang,S.; Hall,J.; Bao,Y.; Sanders,R.; Dernovoy,D.; Kiryutin,B.; Lipman,D.J.; Tatusova,T.
EPI433758	NP	Iceland	2010-May-23	EPI_ISL_137660	A/lesser black-backed gull/Iceland/145/2010		Import from public-domain	Wentworth,D.E.; Dugan,V.; Halpin,R.; Lin,X.; Bera,J.; Wester,E.; Ghedin,E.; Fedorova,N.; Tsitrin,T.; Stockwell,T.; Amedeo,P.; Bishop,B.; Edworthy,P.; Gupta,N.; Katzel,D.; Li,K.; Schobel,S.; Shrivastava,S.; Thovarai,V.; Wang,S.; Hall,J.; Bao,Y.; Sanders,R.; Dernovoy,D.; Kiryutin,B.; Lipman,D.J.; Tatusova,T.
EPI729667	PB2	United States	2014-Sep-22	EPI_ISL_215563	A/glaucous-winged gull/Alaska/670/2014		Import from public-domain	Ramey,A.M.; Reeves,A.B.; TeSlaa,J.L.; Nashold,S.; Donnelly,T.; Bahl,J.; Hall,J.S.; Donnelly,T.F.
EPI729668	PB1	United States	2014-Sep-22	EPI_ISL_215563	A/glaucous-winged gull/Alaska/670/2014		Import from public-domain	Ramey,A.M.; Reeves,A.B.; TeSlaa,J.L.; Nashold,S.; Donnelly,T.; Bahl,J.; Hall,J.S.; Donnelly,T.F.
EPI729669	PA	United States	2014-Sep-22	EPI_ISL_215563	A/glaucous-winged gull/Alaska/670/2014		Import from public-domain	Ramey,A.M.; Reeves,A.B.; TeSlaa,J.L.; Nashold,S.; Donnelly,T.; Bahl,J.; Hall,J.S.; Donnelly,T.F.
EPI729670	HA	United States	2014-Sep-22	EPI_ISL_215563	A/glaucous-winged gull/Alaska/670/2014		Import from public-domain	Ramey,A.M.; Reeves,A.B.; TeSlaa,J.L.; Nashold,S.; Donnelly,T.; Bahl,J.; Hall,J.S.; Donnelly,T.F.
EPI729671	NP	United States	2014-Sep-22	EPI_ISL_215563	A/glaucous-winged gull/Alaska/670/2014		Import from public-domain	Ramey,A.M.; Reeves,A.B.; TeSlaa,J.L.; Nashold,S.; Donnelly,T.; Bahl,J.; Hall,J.S.; Donnelly,T.F.
EPI729672	NA	United States	2014-Sep-22	EPI_ISL_215563	A/glaucous-winged gull/Alaska/670/2014		Import from public-domain	Ramey,A.M.; Reeves,A.B.; TeSlaa,J.L.; Nashold,S.; Donnelly,T.; Bahl,J.; Hall,J.S.; Donnelly,T.F.
EPI729673	MP	United States	2014-Sep-22	EPI_ISL_215563	A/glaucous-winged gull/Alaska/670/2014		Import from public-domain	Ramey,A.M.; Reeves,A.B.; TeSlaa,J.L.; Nashold,S.; Donnelly,T.; Bahl,J.; Hall,J.S.; Donnelly,T.F.
EPI729674	NS	United States	2014-Sep-22	EPI_ISL_215563	A/glaucous-winged gull/Alaska/670/2014		Import from public-domain	Ramey,A.M.; Reeves,A.B.; TeSlaa,J.L.; Nashold,S.; Donnelly,T.; Bahl,J.; Hall,J.S.; Donnelly,T.F.
EPI47808	HA	United States	1986-Jan-01	EPI_ISL_6418	A/bufflehead/Ohio/246/1986		Import from public-domain
EPI47810	MP	United States	1986-Jan-01	EPI_ISL_6418	A/bufflehead/Ohio/246/1986		Import from public-domain
EPI47813	NA	United States	1986-Jan-01	EPI_ISL_6418	A/bufflehead/Ohio/246/1986		Import from public-domain
EPI47815	NP	United States	1986-Jan-01	EPI_ISL_6418	A/bufflehead/Ohio/246/1986		Import from public-domain
EPI47817	NS	United States	1986-Jan-01	EPI_ISL_6418	A/bufflehead/Ohio/246/1986		Import from public-domain
EPI47820	PA	United States	1986-Jan-01	EPI_ISL_6418	A/bufflehead/Ohio/246/1986		Import from public-domain
EPI47822	PB1	United States	1986-Jan-01	EPI_ISL_6418	A/bufflehead/Ohio/246/1986		Import from public-domain
EPI47825	PB2	United States	1986-Jan-01	EPI_ISL_6418	A/bufflehead/Ohio/246/1986		Import from public-domain
EPI774529	NS	Antarctica	2014-Jan-01	EPI_ISL_224755	A/Snowy Sheathbill/Antarctica/2899/2014	WHO Collaborating Centre for Reference and Research on Influenza	WHO Collaborating Centre for Reference and Research on Influenza	Hurt,Aeron; Su,Yvonne; Aban,Malet; Baas,Chantal; Peck,Heidi; Lau,Hilda; Deng,Yi-Mo; Spirason,Natalie; Ellstrom,Patrik; Hernandez,Jorge; Olsen,Bjorn; Barr,Ian; Vijaykrishna,Dhanasekaran; Gonzalez-Acuna,Daniel
EPI774527	HA	Antarctica	2014-Jan-01	EPI_ISL_224755	A/Snowy Sheathbill/Antarctica/2899/2014	WHO Collaborating Centre for Reference and Research on Influenza	WHO Collaborating Centre for Reference and Research on Influenza	Hurt,Aeron; Su,Yvonne; Aban,Malet; Baas,Chantal; Peck,Heidi; Lau,Hilda; Deng,Yi-Mo; Spirason,Natalie; Ellstrom,Patrik; Hernandez,Jorge; Olsen,Bjorn; Barr,Ian; Vijaykrishna,Dhanasekaran; Gonzalez-Acuna,Daniel
EPI774528	MP	Antarctica	2014-Jan-01	EPI_ISL_224755	A/Snowy Sheathbill/Antarctica/2899/2014	WHO Collaborating Centre for Reference and Research on Influenza	WHO Collaborating Centre for Reference and Research on Influenza	Hurt,Aeron; Su,Yvonne; Aban,Malet; Baas,Chantal; Peck,Heidi; Lau,Hilda; Deng,Yi-Mo; Spirason,Natalie; Ellstrom,Patrik; Hernandez,Jorge; Olsen,Bjorn; Barr,Ian; Vijaykrishna,Dhanasekaran; Gonzalez-Acuna,Daniel
EPI461792	PB2	China	2012-Mar-24	EPI_ISL_143953	A/environment/Hunan/S1798/2012		Import from public-domain	Deng,G.; Tan,D.; Shi,J.; Cui,P.; Jiang,Y.; Liu,L.; Tian,G.; Kawaoka,Y.; Li,C.; Chen,H.
EPI461793	PB1	China	2012-Mar-24	EPI_ISL_143953	A/environment/Hunan/S1798/2012		Import from public-domain	Deng,G.; Tan,D.; Shi,J.; Cui,P.; Jiang,Y.; Liu,L.; Tian,G.; Kawaoka,Y.; Li,C.; Chen,H.
EPI461795	HA	China	2012-Mar-24	EPI_ISL_143953	A/environment/Hunan/S1798/2012		Import from public-domain	Deng,G.; Tan,D.; Shi,J.; Cui,P.; Jiang,Y.; Liu,L.; Tian,G.; Kawaoka,Y.; Li,C.; Chen,H.
EPI461796	NP	China	2012-Mar-24	EPI_ISL_143953	A/environment/Hunan/S1798/2012		Import from public-domain	Deng,G.; Tan,D.; Shi,J.; Cui,P.; Jiang,Y.; Liu,L.; Tian,G.; Kawaoka,Y.; Li,C.; Chen,H.
EPI461797	NA	China	2012-Mar-24	EPI_ISL_143953	A/environment/Hunan/S1798/2012		Import from public-domain	Deng,G.; Tan,D.; Shi,J.; Cui,P.; Jiang,Y.; Liu,L.; Tian,G.; Kawaoka,Y.; Li,C.; Chen,H.
EPI461798	MP	China	2012-Mar-24	EPI_ISL_143953	A/environment/Hunan/S1798/2012		Import from public-domain	Deng,G.; Tan,D.; Shi,J.; Cui,P.; Jiang,Y.; Liu,L.; Tian,G.; Kawaoka,Y.; Li,C.; Chen,H.
EPI461799	NS	China	2012-Mar-24	EPI_ISL_143953	A/environment/Hunan/S1798/2012		Import from public-domain	Deng,G.; Tan,D.; Shi,J.; Cui,P.; Jiang,Y.; Liu,L.; Tian,G.; Kawaoka,Y.; Li,C.; Chen,H.
EPI461830	PA	China	2012-Mar-24	EPI_ISL_143953	A/environment/Hunan/S1798/2012		Import from public-domain	Deng,G.; Tan,D.; Shi,J.; Cui,P.; Jiang,Y.; Liu,L.; Tian,G.; Kawaoka,Y.; Li,C.; Chen,H.
EPI1765847	PB2	China	2017-Oct-18	EPI_ISL_499087	A/Eurasion wigeon/Shanghai/NH101834/2017		Import from public-domain	Tang,L.
EPI1766984	PB1	China	2017-Oct-18	EPI_ISL_499087	A/Eurasion wigeon/Shanghai/NH101834/2017		Import from public-domain	Tang,L.
EPI1766985	PA	China	2017-Oct-18	EPI_ISL_499087	A/Eurasion wigeon/Shanghai/NH101834/2017		Import from public-domain	Tang,L.
EPI1766986	HA	China	2017-Oct-18	EPI_ISL_499087	A/Eurasion wigeon/Shanghai/NH101834/2017		Import from public-domain	Tang,L.
EPI1766987	NP	China	2017-Oct-18	EPI_ISL_499087	A/Eurasion wigeon/Shanghai/NH101834/2017		Import from public-domain	Tang,L.
EPI1766988	NA	China	2017-Oct-18	EPI_ISL_499087	A/Eurasion wigeon/Shanghai/NH101834/2017		Import from public-domain	Tang,L.
EPI1766989	MP	China	2017-Oct-18	EPI_ISL_499087	A/Eurasion wigeon/Shanghai/NH101834/2017		Import from public-domain	Tang,L.
EPI1766990	NS	China	2017-Oct-18	EPI_ISL_499087	A/Eurasion wigeon/Shanghai/NH101834/2017		Import from public-domain	Tang,L.
EPI403010	MP	United States	2001-May-17	EPI_ISL_131450	A/shorebird/Delaware Bay/75/2001		Import from public-domain	Wentworth,D.E.; Dugan,V.; Halpin,R.; Lin,X.; Bera,J.; Ghedin,E.; Fedorova,N.; Overton,L.; Tsitrin,T.; Stockwell,T.; Amedeo,P.; Bishop,B.; Chen,H.; Edworthy,P.; Gupta,N.; Katzel,D.; Li,K.; Schobel,S.; Shrivastava,S.; Thovarai,V.; Wang,S.; Bahl,J.; Krauss,S.; Webster,R.G.; Webby,R.J.; Smith,G.J.; Bao,Y.; Sanders,R.; Dernovoy,D.; Kiryutin,B.; Lipman,D.J.; Tatusova,T.
EPI403011	NA	United States	2001-May-17	EPI_ISL_131450	A/shorebird/Delaware Bay/75/2001		Import from public-domain	Wentworth,D.E.; Dugan,V.; Halpin,R.; Lin,X.; Bera,J.; Ghedin,E.; Fedorova,N.; Overton,L.; Tsitrin,T.; Stockwell,T.; Amedeo,P.; Bishop,B.; Chen,H.; Edworthy,P.; Gupta,N.; Katzel,D.; Li,K.; Schobel,S.; Shrivastava,S.; Thovarai,V.; Wang,S.; Bahl,J.; Krauss,S.; Webster,R.G.; Webby,R.J.; Smith,G.J.; Bao,Y.; Sanders,R.; Dernovoy,D.; Kiryutin,B.; Lipman,D.J.; Tatusova,T.
EPI403012	NP	United States	2001-May-17	EPI_ISL_131450	A/shorebird/Delaware Bay/75/2001		Import from public-domain	Wentworth,D.E.; Dugan,V.; Halpin,R.; Lin,X.; Bera,J.; Ghedin,E.; Fedorova,N.; Overton,L.; Tsitrin,T.; Stockwell,T.; Amedeo,P.; Bishop,B.; Chen,H.; Edworthy,P.; Gupta,N.; Katzel,D.; Li,K.; Schobel,S.; Shrivastava,S.; Thovarai,V.; Wang,S.; Bahl,J.; Krauss,S.; Webster,R.G.; Webby,R.J.; Smith,G.J.; Bao,Y.; Sanders,R.; Dernovoy,D.; Kiryutin,B.; Lipman,D.J.; Tatusova,T.
EPI403013	NS	United States	2001-May-17	EPI_ISL_131450	A/shorebird/Delaware Bay/75/2001		Import from public-domain	Wentworth,D.E.; Dugan,V.; Halpin,R.; Lin,X.; Bera,J.; Ghedin,E.; Fedorova,N.; Overton,L.; Tsitrin,T.; Stockwell,T.; Amedeo,P.; Bishop,B.; Chen,H.; Edworthy,P.; Gupta,N.; Katzel,D.; Li,K.; Schobel,S.; Shrivastava,S.; Thovarai,V.; Wang,S.; Bahl,J.; Krauss,S.; Webster,R.G.; Webby,R.J.; Smith,G.J.; Bao,Y.; Sanders,R.; Dernovoy,D.; Kiryutin,B.; Lipman,D.J.; Tatusova,T.
EPI402978	HA	United States	2001-May-17	EPI_ISL_131450	A/shorebird/Delaware Bay/75/2001		Import from public-domain	Wentworth,D.E.; Dugan,V.; Halpin,R.; Lin,X.; Bera,J.; Ghedin,E.; Fedorova,N.; Overton,L.; Tsitrin,T.; Stockwell,T.; Amedeo,P.; Bishop,B.; Chen,H.; Edworthy,P.; Gupta,N.; Katzel,D.; Li,K.; Schobel,S.; Shrivastava,S.; Thovarai,V.; Wang,S.; Bahl,J.; Krauss,S.; Webster,R.G.; Webby,R.J.; Smith,G.J.; Bao,Y.; Sanders,R.; Dernovoy,D.; Kiryutin,B.; Lipman,D.J.; Tatusova,T.
EPI403014	PA	United States	2001-May-17	EPI_ISL_131450	A/shorebird/Delaware Bay/75/2001		Import from public-domain	Wentworth,D.E.; Dugan,V.; Halpin,R.; Lin,X.; Bera,J.; Ghedin,E.; Fedorova,N.; Overton,L.; Tsitrin,T.; Stockwell,T.; Amedeo,P.; Bishop,B.; Chen,H.; Edworthy,P.; Gupta,N.; Katzel,D.; Li,K.; Schobel,S.; Shrivastava,S.; Thovarai,V.; Wang,S.; Bahl,J.; Krauss,S.; Webster,R.G.; Webby,R.J.; Smith,G.J.; Bao,Y.; Sanders,R.; Dernovoy,D.; Kiryutin,B.; Lipman,D.J.; Tatusova,T.
EPI403015	PB1	United States	2001-May-17	EPI_ISL_131450	A/shorebird/Delaware Bay/75/2001		Import from public-domain	Wentworth,D.E.; Dugan,V.; Halpin,R.; Lin,X.; Bera,J.; Ghedin,E.; Fedorova,N.; Overton,L.; Tsitrin,T.; Stockwell,T.; Amedeo,P.; Bishop,B.; Chen,H.; Edworthy,P.; Gupta,N.; Katzel,D.; Li,K.; Schobel,S.; Shrivastava,S.; Thovarai,V.; Wang,S.; Bahl,J.; Krauss,S.; Webster,R.G.; Webby,R.J.; Smith,G.J.; Bao,Y.; Sanders,R.; Dernovoy,D.; Kiryutin,B.; Lipman,D.J.; Tatusova,T.
EPI403016	PB2	United States	2001-May-17	EPI_ISL_131450	A/shorebird/Delaware Bay/75/2001		Import from public-domain	Wentworth,D.E.; Dugan,V.; Halpin,R.; Lin,X.; Bera,J.; Ghedin,E.; Fedorova,N.; Overton,L.; Tsitrin,T.; Stockwell,T.; Amedeo,P.; Bishop,B.; Chen,H.; Edworthy,P.; Gupta,N.; Katzel,D.; Li,K.; Schobel,S.; Shrivastava,S.; Thovarai,V.; Wang,S.; Bahl,J.; Krauss,S.; Webster,R.G.; Webby,R.J.; Smith,G.J.; Bao,Y.; Sanders,R.; Dernovoy,D.; Kiryutin,B.; Lipman,D.J.; Tatusova,T.
EPI402914	PB2	United States	1999-May-24	EPI_ISL_131438	A/shorebird/Delaware Bay/216/1999		Import from public-domain	Wentworth,D.E.; Dugan,V.; Halpin,R.; Lin,X.; Bera,J.; Ghedin,E.; Fedorova,N.; Overton,L.; Tsitrin,T.; Stockwell,T.; Amedeo,P.; Bishop,B.; Chen,H.; Edworthy,P.; Gupta,N.; Katzel,D.; Li,K.; Schobel,S.; Shrivastava,S.; Thovarai,V.; Wang,S.; Bahl,J.; Krauss,S.; Webster,R.G.; Webby,R.J.; Smith,G.J.; Bao,Y.; Sanders,R.; Dernovoy,D.; Kiryutin,B.; Lipman,D.J.; Tatusova,T.
EPI402910	NP	United States	1999-May-24	EPI_ISL_131438	A/shorebird/Delaware Bay/216/1999		Import from public-domain	Wentworth,D.E.; Dugan,V.; Halpin,R.; Lin,X.; Bera,J.; Ghedin,E.; Fedorova,N.; Overton,L.; Tsitrin,T.; Stockwell,T.; Amedeo,P.; Bishop,B.; Chen,H.; Edworthy,P.; Gupta,N.; Katzel,D.; Li,K.; Schobel,S.; Shrivastava,S.; Thovarai,V.; Wang,S.; Bahl,J.; Krauss,S.; Webster,R.G.; Webby,R.J.; Smith,G.J.; Bao,Y.; Sanders,R.; Dernovoy,D.; Kiryutin,B.; Lipman,D.J.; Tatusova,T.
EPI402911	NS	United States	1999-May-24	EPI_ISL_131438	A/shorebird/Delaware Bay/216/1999		Import from public-domain	Wentworth,D.E.; Dugan,V.; Halpin,R.; Lin,X.; Bera,J.; Ghedin,E.; Fedorova,N.; Overton,L.; Tsitrin,T.; Stockwell,T.; Amedeo,P.; Bishop,B.; Chen,H.; Edworthy,P.; Gupta,N.; Katzel,D.; Li,K.; Schobel,S.; Shrivastava,S.; Thovarai,V.; Wang,S.; Bahl,J.; Krauss,S.; Webster,R.G.; Webby,R.J.; Smith,G.J.; Bao,Y.; Sanders,R.; Dernovoy,D.; Kiryutin,B.; Lipman,D.J.; Tatusova,T.
EPI402912	PA	United States	1999-May-24	EPI_ISL_131438	A/shorebird/Delaware Bay/216/1999		Import from public-domain	Wentworth,D.E.; Dugan,V.; Halpin,R.; Lin,X.; Bera,J.; Ghedin,E.; Fedorova,N.; Overton,L.; Tsitrin,T.; Stockwell,T.; Amedeo,P.; Bishop,B.; Chen,H.; Edworthy,P.; Gupta,N.; Katzel,D.; Li,K.; Schobel,S.; Shrivastava,S.; Thovarai,V.; Wang,S.; Bahl,J.; Krauss,S.; Webster,R.G.; Webby,R.J.; Smith,G.J.; Bao,Y.; Sanders,R.; Dernovoy,D.; Kiryutin,B.; Lipman,D.J.; Tatusova,T.
EPI402913	PB1	United States	1999-May-24	EPI_ISL_131438	A/shorebird/Delaware Bay/216/1999		Import from public-domain	Wentworth,D.E.; Dugan,V.; Halpin,R.; Lin,X.; Bera,J.; Ghedin,E.; Fedorova,N.; Overton,L.; Tsitrin,T.; Stockwell,T.; Amedeo,P.; Bishop,B.; Chen,H.; Edworthy,P.; Gupta,N.; Katzel,D.; Li,K.; Schobel,S.; Shrivastava,S.; Thovarai,V.; Wang,S.; Bahl,J.; Krauss,S.; Webster,R.G.; Webby,R.J.; Smith,G.J.; Bao,Y.; Sanders,R.; Dernovoy,D.; Kiryutin,B.; Lipman,D.J.; Tatusova,T.
EPI402869	MP	United States	1999-May-24	EPI_ISL_131438	A/shorebird/Delaware Bay/216/1999		Import from public-domain	Wentworth,D.E.; Dugan,V.; Halpin,R.; Lin,X.; Bera,J.; Ghedin,E.; Fedorova,N.; Overton,L.; Tsitrin,T.; Stockwell,T.; Amedeo,P.; Bishop,B.; Chen,H.; Edworthy,P.; Gupta,N.; Katzel,D.; Li,K.; Schobel,S.; Shrivastava,S.; Thovarai,V.; Wang,S.; Bahl,J.; Krauss,S.; Webster,R.G.; Webby,R.J.; Smith,G.J.; Bao,Y.; Sanders,R.; Dernovoy,D.; Kiryutin,B.; Lipman,D.J.; Tatusova,T.
EPI402908	HA	United States	1999-May-24	EPI_ISL_131438	A/shorebird/Delaware Bay/216/1999		Import from public-domain	Wentworth,D.E.; Dugan,V.; Halpin,R.; Lin,X.; Bera,J.; Ghedin,E.; Fedorova,N.; Overton,L.; Tsitrin,T.; Stockwell,T.; Amedeo,P.; Bishop,B.; Chen,H.; Edworthy,P.; Gupta,N.; Katzel,D.; Li,K.; Schobel,S.; Shrivastava,S.; Thovarai,V.; Wang,S.; Bahl,J.; Krauss,S.; Webster,R.G.; Webby,R.J.; Smith,G.J.; Bao,Y.; Sanders,R.; Dernovoy,D.; Kiryutin,B.; Lipman,D.J.; Tatusova,T.
EPI402909	NA	United States	1999-May-24	EPI_ISL_131438	A/shorebird/Delaware Bay/216/1999		Import from public-domain	Wentworth,D.E.; Dugan,V.; Halpin,R.; Lin,X.; Bera,J.; Ghedin,E.; Fedorova,N.; Overton,L.; Tsitrin,T.; Stockwell,T.; Amedeo,P.; Bishop,B.; Chen,H.; Edworthy,P.; Gupta,N.; Katzel,D.; Li,K.; Schobel,S.; Shrivastava,S.; Thovarai,V.; Wang,S.; Bahl,J.; Krauss,S.; Webster,R.G.; Webby,R.J.; Smith,G.J.; Bao,Y.; Sanders,R.; Dernovoy,D.; Kiryutin,B.; Lipman,D.J.; Tatusova,T.
EPI402868	HA	United States	1999-May-24	EPI_ISL_131437	A/shorebird/Delaware Bay/191/1999		Import from public-domain	Wentworth,D.E.; Dugan,V.; Halpin,R.; Lin,X.; Bera,J.; Ghedin,E.; Fedorova,N.; Overton,L.; Tsitrin,T.; Stockwell,T.; Amedeo,P.; Bishop,B.; Chen,H.; Edworthy,P.; Gupta,N.; Katzel,D.; Li,K.; Schobel,S.; Shrivastava,S.; Thovarai,V.; Wang,S.; Bahl,J.; Krauss,S.; Webster,R.G.; Webby,R.J.; Smith,G.J.; Bao,Y.; Sanders,R.; Dernovoy,D.; Kiryutin,B.; Lipman,D.J.; Tatusova,T.
EPI402901	MP	United States	1999-May-24	EPI_ISL_131437	A/shorebird/Delaware Bay/191/1999		Import from public-domain	Wentworth,D.E.; Dugan,V.; Halpin,R.; Lin,X.; Bera,J.; Ghedin,E.; Fedorova,N.; Overton,L.; Tsitrin,T.; Stockwell,T.; Amedeo,P.; Bishop,B.; Chen,H.; Edworthy,P.; Gupta,N.; Katzel,D.; Li,K.; Schobel,S.; Shrivastava,S.; Thovarai,V.; Wang,S.; Bahl,J.; Krauss,S.; Webster,R.G.; Webby,R.J.; Smith,G.J.; Bao,Y.; Sanders,R.; Dernovoy,D.; Kiryutin,B.; Lipman,D.J.; Tatusova,T.
EPI402902	NA	United States	1999-May-24	EPI_ISL_131437	A/shorebird/Delaware Bay/191/1999		Import from public-domain	Wentworth,D.E.; Dugan,V.; Halpin,R.; Lin,X.; Bera,J.; Ghedin,E.; Fedorova,N.; Overton,L.; Tsitrin,T.; Stockwell,T.; Amedeo,P.; Bishop,B.; Chen,H.; Edworthy,P.; Gupta,N.; Katzel,D.; Li,K.; Schobel,S.; Shrivastava,S.; Thovarai,V.; Wang,S.; Bahl,J.; Krauss,S.; Webster,R.G.; Webby,R.J.; Smith,G.J.; Bao,Y.; Sanders,R.; Dernovoy,D.; Kiryutin,B.; Lipman,D.J.; Tatusova,T.
EPI402903	NP	United States	1999-May-24	EPI_ISL_131437	A/shorebird/Delaware Bay/191/1999		Import from public-domain	Wentworth,D.E.; Dugan,V.; Halpin,R.; Lin,X.; Bera,J.; Ghedin,E.; Fedorova,N.; Overton,L.; Tsitrin,T.; Stockwell,T.; Amedeo,P.; Bishop,B.; Chen,H.; Edworthy,P.; Gupta,N.; Katzel,D.; Li,K.; Schobel,S.; Shrivastava,S.; Thovarai,V.; Wang,S.; Bahl,J.; Krauss,S.; Webster,R.G.; Webby,R.J.; Smith,G.J.; Bao,Y.; Sanders,R.; Dernovoy,D.; Kiryutin,B.; Lipman,D.J.; Tatusova,T.
EPI402904	NS	United States	1999-May-24	EPI_ISL_131437	A/shorebird/Delaware Bay/191/1999		Import from public-domain	Wentworth,D.E.; Dugan,V.; Halpin,R.; Lin,X.; Bera,J.; Ghedin,E.; Fedorova,N.; Overton,L.; Tsitrin,T.; Stockwell,T.; Amedeo,P.; Bishop,B.; Chen,H.; Edworthy,P.; Gupta,N.; Katzel,D.; Li,K.; Schobel,S.; Shrivastava,S.; Thovarai,V.; Wang,S.; Bahl,J.; Krauss,S.; Webster,R.G.; Webby,R.J.; Smith,G.J.; Bao,Y.; Sanders,R.; Dernovoy,D.; Kiryutin,B.; Lipman,D.J.; Tatusova,T.
EPI402905	PA	United States	1999-May-24	EPI_ISL_131437	A/shorebird/Delaware Bay/191/1999		Import from public-domain	Wentworth,D.E.; Dugan,V.; Halpin,R.; Lin,X.; Bera,J.; Ghedin,E.; Fedorova,N.; Overton,L.; Tsitrin,T.; Stockwell,T.; Amedeo,P.; Bishop,B.; Chen,H.; Edworthy,P.; Gupta,N.; Katzel,D.; Li,K.; Schobel,S.; Shrivastava,S.; Thovarai,V.; Wang,S.; Bahl,J.; Krauss,S.; Webster,R.G.; Webby,R.J.; Smith,G.J.; Bao,Y.; Sanders,R.; Dernovoy,D.; Kiryutin,B.; Lipman,D.J.; Tatusova,T.
EPI402906	PB1	United States	1999-May-24	EPI_ISL_131437	A/shorebird/Delaware Bay/191/1999		Import from public-domain	Wentworth,D.E.; Dugan,V.; Halpin,R.; Lin,X.; Bera,J.; Ghedin,E.; Fedorova,N.; Overton,L.; Tsitrin,T.; Stockwell,T.; Amedeo,P.; Bishop,B.; Chen,H.; Edworthy,P.; Gupta,N.; Katzel,D.; Li,K.; Schobel,S.; Shrivastava,S.; Thovarai,V.; Wang,S.; Bahl,J.; Krauss,S.; Webster,R.G.; Webby,R.J.; Smith,G.J.; Bao,Y.; Sanders,R.; Dernovoy,D.; Kiryutin,B.; Lipman,D.J.; Tatusova,T.
EPI402907	PB2	United States	1999-May-24	EPI_ISL_131437	A/shorebird/Delaware Bay/191/1999		Import from public-domain	Wentworth,D.E.; Dugan,V.; Halpin,R.; Lin,X.; Bera,J.; Ghedin,E.; Fedorova,N.; Overton,L.; Tsitrin,T.; Stockwell,T.; Amedeo,P.; Bishop,B.; Chen,H.; Edworthy,P.; Gupta,N.; Katzel,D.; Li,K.; Schobel,S.; Shrivastava,S.; Thovarai,V.; Wang,S.; Bahl,J.; Krauss,S.; Webster,R.G.; Webby,R.J.; Smith,G.J.; Bao,Y.; Sanders,R.; Dernovoy,D.; Kiryutin,B.; Lipman,D.J.; Tatusova,T.
EPI402884	MP	United States	1999-May-24	EPI_ISL_131435	A/shorebird/Delaware Bay/182/1999		Import from public-domain	Wentworth,D.E.; Dugan,V.; Halpin,R.; Lin,X.; Bera,J.; Ghedin,E.; Fedorova,N.; Overton,L.; Tsitrin,T.; Stockwell,T.; Amedeo,P.; Bishop,B.; Chen,H.; Edworthy,P.; Gupta,N.; Katzel,D.; Li,K.; Schobel,S.; Shrivastava,S.; Thovarai,V.; Wang,S.; Bahl,J.; Krauss,S.; Webster,R.G.; Webby,R.J.; Smith,G.J.; Bao,Y.; Sanders,R.; Dernovoy,D.; Kiryutin,B.; Lipman,D.J.; Tatusova,T.
EPI402885	NA	United States	1999-May-24	EPI_ISL_131435	A/shorebird/Delaware Bay/182/1999		Import from public-domain	Wentworth,D.E.; Dugan,V.; Halpin,R.; Lin,X.; Bera,J.; Ghedin,E.; Fedorova,N.; Overton,L.; Tsitrin,T.; Stockwell,T.; Amedeo,P.; Bishop,B.; Chen,H.; Edworthy,P.; Gupta,N.; Katzel,D.; Li,K.; Schobel,S.; Shrivastava,S.; Thovarai,V.; Wang,S.; Bahl,J.; Krauss,S.; Webster,R.G.; Webby,R.J.; Smith,G.J.; Bao,Y.; Sanders,R.; Dernovoy,D.; Kiryutin,B.; Lipman,D.J.; Tatusova,T.
EPI402886	NP	United States	1999-May-24	EPI_ISL_131435	A/shorebird/Delaware Bay/182/1999		Import from public-domain	Wentworth,D.E.; Dugan,V.; Halpin,R.; Lin,X.; Bera,J.; Ghedin,E.; Fedorova,N.; Overton,L.; Tsitrin,T.; Stockwell,T.; Amedeo,P.; Bishop,B.; Chen,H.; Edworthy,P.; Gupta,N.; Katzel,D.; Li,K.; Schobel,S.; Shrivastava,S.; Thovarai,V.; Wang,S.; Bahl,J.; Krauss,S.; Webster,R.G.; Webby,R.J.; Smith,G.J.; Bao,Y.; Sanders,R.; Dernovoy,D.; Kiryutin,B.; Lipman,D.J.; Tatusova,T.
EPI402887	NS	United States	1999-May-24	EPI_ISL_131435	A/shorebird/Delaware Bay/182/1999		Import from public-domain	Wentworth,D.E.; Dugan,V.; Halpin,R.; Lin,X.; Bera,J.; Ghedin,E.; Fedorova,N.; Overton,L.; Tsitrin,T.; Stockwell,T.; Amedeo,P.; Bishop,B.; Chen,H.; Edworthy,P.; Gupta,N.; Katzel,D.; Li,K.; Schobel,S.; Shrivastava,S.; Thovarai,V.; Wang,S.; Bahl,J.; Krauss,S.; Webster,R.G.; Webby,R.J.; Smith,G.J.; Bao,Y.; Sanders,R.; Dernovoy,D.; Kiryutin,B.; Lipman,D.J.; Tatusova,T.
EPI402888	PA	United States	1999-May-24	EPI_ISL_131435	A/shorebird/Delaware Bay/182/1999		Import from public-domain	Wentworth,D.E.; Dugan,V.; Halpin,R.; Lin,X.; Bera,J.; Ghedin,E.; Fedorova,N.; Overton,L.; Tsitrin,T.; Stockwell,T.; Amedeo,P.; Bishop,B.; Chen,H.; Edworthy,P.; Gupta,N.; Katzel,D.; Li,K.; Schobel,S.; Shrivastava,S.; Thovarai,V.; Wang,S.; Bahl,J.; Krauss,S.; Webster,R.G.; Webby,R.J.; Smith,G.J.; Bao,Y.; Sanders,R.; Dernovoy,D.; Kiryutin,B.; Lipman,D.J.; Tatusova,T.
EPI402889	PB1	United States	1999-May-24	EPI_ISL_131435	A/shorebird/Delaware Bay/182/1999		Import from public-domain	Wentworth,D.E.; Dugan,V.; Halpin,R.; Lin,X.; Bera,J.; Ghedin,E.; Fedorova,N.; Overton,L.; Tsitrin,T.; Stockwell,T.; Amedeo,P.; Bishop,B.; Chen,H.; Edworthy,P.; Gupta,N.; Katzel,D.; Li,K.; Schobel,S.; Shrivastava,S.; Thovarai,V.; Wang,S.; Bahl,J.; Krauss,S.; Webster,R.G.; Webby,R.J.; Smith,G.J.; Bao,Y.; Sanders,R.; Dernovoy,D.; Kiryutin,B.; Lipman,D.J.; Tatusova,T.
EPI402890	PB2	United States	1999-May-24	EPI_ISL_131435	A/shorebird/Delaware Bay/182/1999		Import from public-domain	Wentworth,D.E.; Dugan,V.; Halpin,R.; Lin,X.; Bera,J.; Ghedin,E.; Fedorova,N.; Overton,L.; Tsitrin,T.; Stockwell,T.; Amedeo,P.; Bishop,B.; Chen,H.; Edworthy,P.; Gupta,N.; Katzel,D.; Li,K.; Schobel,S.; Shrivastava,S.; Thovarai,V.; Wang,S.; Bahl,J.; Krauss,S.; Webster,R.G.; Webby,R.J.; Smith,G.J.; Bao,Y.; Sanders,R.; Dernovoy,D.; Kiryutin,B.; Lipman,D.J.; Tatusova,T.
EPI402866	HA	United States	1999-May-24	EPI_ISL_131435	A/shorebird/Delaware Bay/182/1999		Import from public-domain	Wentworth,D.E.; Dugan,V.; Halpin,R.; Lin,X.; Bera,J.; Ghedin,E.; Fedorova,N.; Overton,L.; Tsitrin,T.; Stockwell,T.; Amedeo,P.; Bishop,B.; Chen,H.; Edworthy,P.; Gupta,N.; Katzel,D.; Li,K.; Schobel,S.; Shrivastava,S.; Thovarai,V.; Wang,S.; Bahl,J.; Krauss,S.; Webster,R.G.; Webby,R.J.; Smith,G.J.; Bao,Y.; Sanders,R.; Dernovoy,D.; Kiryutin,B.; Lipman,D.J.; Tatusova,T.
EPI402877	MP	United States	1999-May-24	EPI_ISL_131434	A/shorebird/Delaware Bay/181/1999		Import from public-domain	Wentworth,D.E.; Dugan,V.; Halpin,R.; Lin,X.; Bera,J.; Ghedin,E.; Fedorova,N.; Overton,L.; Tsitrin,T.; Stockwell,T.; Amedeo,P.; Bishop,B.; Chen,H.; Edworthy,P.; Gupta,N.; Katzel,D.; Li,K.; Schobel,S.; Shrivastava,S.; Thovarai,V.; Wang,S.; Bahl,J.; Krauss,S.; Webster,R.G.; Webby,R.J.; Smith,G.J.; Bao,Y.; Sanders,R.; Dernovoy,D.; Kiryutin,B.; Lipman,D.J.; Tatusova,T.
EPI402878	NA	United States	1999-May-24	EPI_ISL_131434	A/shorebird/Delaware Bay/181/1999		Import from public-domain	Wentworth,D.E.; Dugan,V.; Halpin,R.; Lin,X.; Bera,J.; Ghedin,E.; Fedorova,N.; Overton,L.; Tsitrin,T.; Stockwell,T.; Amedeo,P.; Bishop,B.; Chen,H.; Edworthy,P.; Gupta,N.; Katzel,D.; Li,K.; Schobel,S.; Shrivastava,S.; Thovarai,V.; Wang,S.; Bahl,J.; Krauss,S.; Webster,R.G.; Webby,R.J.; Smith,G.J.; Bao,Y.; Sanders,R.; Dernovoy,D.; Kiryutin,B.; Lipman,D.J.; Tatusova,T.
EPI402879	NP	United States	1999-May-24	EPI_ISL_131434	A/shorebird/Delaware Bay/181/1999		Import from public-domain	Wentworth,D.E.; Dugan,V.; Halpin,R.; Lin,X.; Bera,J.; Ghedin,E.; Fedorova,N.; Overton,L.; Tsitrin,T.; Stockwell,T.; Amedeo,P.; Bishop,B.; Chen,H.; Edworthy,P.; Gupta,N.; Katzel,D.; Li,K.; Schobel,S.; Shrivastava,S.; Thovarai,V.; Wang,S.; Bahl,J.; Krauss,S.; Webster,R.G.; Webby,R.J.; Smith,G.J.; Bao,Y.; Sanders,R.; Dernovoy,D.; Kiryutin,B.; Lipman,D.J.; Tatusova,T.
EPI402880	NS	United States	1999-May-24	EPI_ISL_131434	A/shorebird/Delaware Bay/181/1999		Import from public-domain	Wentworth,D.E.; Dugan,V.; Halpin,R.; Lin,X.; Bera,J.; Ghedin,E.; Fedorova,N.; Overton,L.; Tsitrin,T.; Stockwell,T.; Amedeo,P.; Bishop,B.; Chen,H.; Edworthy,P.; Gupta,N.; Katzel,D.; Li,K.; Schobel,S.; Shrivastava,S.; Thovarai,V.; Wang,S.; Bahl,J.; Krauss,S.; Webster,R.G.; Webby,R.J.; Smith,G.J.; Bao,Y.; Sanders,R.; Dernovoy,D.; Kiryutin,B.; Lipman,D.J.; Tatusova,T.
EPI402881	PA	United States	1999-May-24	EPI_ISL_131434	A/shorebird/Delaware Bay/181/1999		Import from public-domain	Wentworth,D.E.; Dugan,V.; Halpin,R.; Lin,X.; Bera,J.; Ghedin,E.; Fedorova,N.; Overton,L.; Tsitrin,T.; Stockwell,T.; Amedeo,P.; Bishop,B.; Chen,H.; Edworthy,P.; Gupta,N.; Katzel,D.; Li,K.; Schobel,S.; Shrivastava,S.; Thovarai,V.; Wang,S.; Bahl,J.; Krauss,S.; Webster,R.G.; Webby,R.J.; Smith,G.J.; Bao,Y.; Sanders,R.; Dernovoy,D.; Kiryutin,B.; Lipman,D.J.; Tatusova,T.
EPI402882	PB1	United States	1999-May-24	EPI_ISL_131434	A/shorebird/Delaware Bay/181/1999		Import from public-domain	Wentworth,D.E.; Dugan,V.; Halpin,R.; Lin,X.; Bera,J.; Ghedin,E.; Fedorova,N.; Overton,L.; Tsitrin,T.; Stockwell,T.; Amedeo,P.; Bishop,B.; Chen,H.; Edworthy,P.; Gupta,N.; Katzel,D.; Li,K.; Schobel,S.; Shrivastava,S.; Thovarai,V.; Wang,S.; Bahl,J.; Krauss,S.; Webster,R.G.; Webby,R.J.; Smith,G.J.; Bao,Y.; Sanders,R.; Dernovoy,D.; Kiryutin,B.; Lipman,D.J.; Tatusova,T.
EPI402883	PB2	United States	1999-May-24	EPI_ISL_131434	A/shorebird/Delaware Bay/181/1999		Import from public-domain	Wentworth,D.E.; Dugan,V.; Halpin,R.; Lin,X.; Bera,J.; Ghedin,E.; Fedorova,N.; Overton,L.; Tsitrin,T.; Stockwell,T.; Amedeo,P.; Bishop,B.; Chen,H.; Edworthy,P.; Gupta,N.; Katzel,D.; Li,K.; Schobel,S.; Shrivastava,S.; Thovarai,V.; Wang,S.; Bahl,J.; Krauss,S.; Webster,R.G.; Webby,R.J.; Smith,G.J.; Bao,Y.; Sanders,R.; Dernovoy,D.; Kiryutin,B.; Lipman,D.J.; Tatusova,T.
EPI402865	HA	United States	1999-May-24	EPI_ISL_131434	A/shorebird/Delaware Bay/181/1999		Import from public-domain	Wentworth,D.E.; Dugan,V.; Halpin,R.; Lin,X.; Bera,J.; Ghedin,E.; Fedorova,N.; Overton,L.; Tsitrin,T.; Stockwell,T.; Amedeo,P.; Bishop,B.; Chen,H.; Edworthy,P.; Gupta,N.; Katzel,D.; Li,K.; Schobel,S.; Shrivastava,S.; Thovarai,V.; Wang,S.; Bahl,J.; Krauss,S.; Webster,R.G.; Webby,R.J.; Smith,G.J.; Bao,Y.; Sanders,R.; Dernovoy,D.; Kiryutin,B.; Lipman,D.J.; Tatusova,T.
EPI402864	HA	United States	1999-May-24	EPI_ISL_131433	A/shorebird/Delaware Bay/168/1999		Import from public-domain	Wentworth,D.E.; Dugan,V.; Halpin,R.; Lin,X.; Bera,J.; Ghedin,E.; Fedorova,N.; Overton,L.; Tsitrin,T.; Stockwell,T.; Amedeo,P.; Bishop,B.; Chen,H.; Edworthy,P.; Gupta,N.; Katzel,D.; Li,K.; Schobel,S.; Shrivastava,S.; Thovarai,V.; Wang,S.; Bahl,J.; Krauss,S.; Webster,R.G.; Webby,R.J.; Smith,G.J.; Bao,Y.; Sanders,R.; Dernovoy,D.; Kiryutin,B.; Lipman,D.J.; Tatusova,T.
EPI402870	MP	United States	1999-May-24	EPI_ISL_131433	A/shorebird/Delaware Bay/168/1999		Import from public-domain	Wentworth,D.E.; Dugan,V.; Halpin,R.; Lin,X.; Bera,J.; Ghedin,E.; Fedorova,N.; Overton,L.; Tsitrin,T.; Stockwell,T.; Amedeo,P.; Bishop,B.; Chen,H.; Edworthy,P.; Gupta,N.; Katzel,D.; Li,K.; Schobel,S.; Shrivastava,S.; Thovarai,V.; Wang,S.; Bahl,J.; Krauss,S.; Webster,R.G.; Webby,R.J.; Smith,G.J.; Bao,Y.; Sanders,R.; Dernovoy,D.; Kiryutin,B.; Lipman,D.J.; Tatusova,T.
EPI402871	NA	United States	1999-May-24	EPI_ISL_131433	A/shorebird/Delaware Bay/168/1999		Import from public-domain	Wentworth,D.E.; Dugan,V.; Halpin,R.; Lin,X.; Bera,J.; Ghedin,E.; Fedorova,N.; Overton,L.; Tsitrin,T.; Stockwell,T.; Amedeo,P.; Bishop,B.; Chen,H.; Edworthy,P.; Gupta,N.; Katzel,D.; Li,K.; Schobel,S.; Shrivastava,S.; Thovarai,V.; Wang,S.; Bahl,J.; Krauss,S.; Webster,R.G.; Webby,R.J.; Smith,G.J.; Bao,Y.; Sanders,R.; Dernovoy,D.; Kiryutin,B.; Lipman,D.J.; Tatusova,T.
EPI402872	NP	United States	1999-May-24	EPI_ISL_131433	A/shorebird/Delaware Bay/168/1999		Import from public-domain	Wentworth,D.E.; Dugan,V.; Halpin,R.; Lin,X.; Bera,J.; Ghedin,E.; Fedorova,N.; Overton,L.; Tsitrin,T.; Stockwell,T.; Amedeo,P.; Bishop,B.; Chen,H.; Edworthy,P.; Gupta,N.; Katzel,D.; Li,K.; Schobel,S.; Shrivastava,S.; Thovarai,V.; Wang,S.; Bahl,J.; Krauss,S.; Webster,R.G.; Webby,R.J.; Smith,G.J.; Bao,Y.; Sanders,R.; Dernovoy,D.; Kiryutin,B.; Lipman,D.J.; Tatusova,T.
EPI402873	NS	United States	1999-May-24	EPI_ISL_131433	A/shorebird/Delaware Bay/168/1999		Import from public-domain	Wentworth,D.E.; Dugan,V.; Halpin,R.; Lin,X.; Bera,J.; Ghedin,E.; Fedorova,N.; Overton,L.; Tsitrin,T.; Stockwell,T.; Amedeo,P.; Bishop,B.; Chen,H.; Edworthy,P.; Gupta,N.; Katzel,D.; Li,K.; Schobel,S.; Shrivastava,S.; Thovarai,V.; Wang,S.; Bahl,J.; Krauss,S.; Webster,R.G.; Webby,R.J.; Smith,G.J.; Bao,Y.; Sanders,R.; Dernovoy,D.; Kiryutin,B.; Lipman,D.J.; Tatusova,T.
EPI402874	PA	United States	1999-May-24	EPI_ISL_131433	A/shorebird/Delaware Bay/168/1999		Import from public-domain	Wentworth,D.E.; Dugan,V.; Halpin,R.; Lin,X.; Bera,J.; Ghedin,E.; Fedorova,N.; Overton,L.; Tsitrin,T.; Stockwell,T.; Amedeo,P.; Bishop,B.; Chen,H.; Edworthy,P.; Gupta,N.; Katzel,D.; Li,K.; Schobel,S.; Shrivastava,S.; Thovarai,V.; Wang,S.; Bahl,J.; Krauss,S.; Webster,R.G.; Webby,R.J.; Smith,G.J.; Bao,Y.; Sanders,R.; Dernovoy,D.; Kiryutin,B.; Lipman,D.J.; Tatusova,T.
EPI402875	PB1	United States	1999-May-24	EPI_ISL_131433	A/shorebird/Delaware Bay/168/1999		Import from public-domain	Wentworth,D.E.; Dugan,V.; Halpin,R.; Lin,X.; Bera,J.; Ghedin,E.; Fedorova,N.; Overton,L.; Tsitrin,T.; Stockwell,T.; Amedeo,P.; Bishop,B.; Chen,H.; Edworthy,P.; Gupta,N.; Katzel,D.; Li,K.; Schobel,S.; Shrivastava,S.; Thovarai,V.; Wang,S.; Bahl,J.; Krauss,S.; Webster,R.G.; Webby,R.J.; Smith,G.J.; Bao,Y.; Sanders,R.; Dernovoy,D.; Kiryutin,B.; Lipman,D.J.; Tatusova,T.
EPI402876	PB2	United States	1999-May-24	EPI_ISL_131433	A/shorebird/Delaware Bay/168/1999		Import from public-domain	Wentworth,D.E.; Dugan,V.; Halpin,R.; Lin,X.; Bera,J.; Ghedin,E.; Fedorova,N.; Overton,L.; Tsitrin,T.; Stockwell,T.; Amedeo,P.; Bishop,B.; Chen,H.; Edworthy,P.; Gupta,N.; Katzel,D.; Li,K.; Schobel,S.; Shrivastava,S.; Thovarai,V.; Wang,S.; Bahl,J.; Krauss,S.; Webster,R.G.; Webby,R.J.; Smith,G.J.; Bao,Y.; Sanders,R.; Dernovoy,D.; Kiryutin,B.; Lipman,D.J.; Tatusova,T.
EPI402843	HA	United States	1999-May-24	EPI_ISL_131430	A/shorebird/Delaware Bay/86/1999		Import from public-domain	Wentworth,D.E.; Dugan,V.; Halpin,R.; Lin,X.; Bera,J.; Ghedin,E.; Fedorova,N.; Overton,L.; Tsitrin,T.; Stockwell,T.; Amedeo,P.; Bishop,B.; Chen,H.; Edworthy,P.; Gupta,N.; Katzel,D.; Li,K.; Schobel,S.; Shrivastava,S.; Thovarai,V.; Wang,S.; Bahl,J.; Krauss,S.; Webster,R.G.; Webby,R.J.; Smith,G.J.; Bao,Y.; Sanders,R.; Dernovoy,D.; Kiryutin,B.; Lipman,D.J.; Tatusova,T.
EPI402844	NA	United States	1999-May-24	EPI_ISL_131430	A/shorebird/Delaware Bay/86/1999		Import from public-domain	Wentworth,D.E.; Dugan,V.; Halpin,R.; Lin,X.; Bera,J.; Ghedin,E.; Fedorova,N.; Overton,L.; Tsitrin,T.; Stockwell,T.; Amedeo,P.; Bishop,B.; Chen,H.; Edworthy,P.; Gupta,N.; Katzel,D.; Li,K.; Schobel,S.; Shrivastava,S.; Thovarai,V.; Wang,S.; Bahl,J.; Krauss,S.; Webster,R.G.; Webby,R.J.; Smith,G.J.; Bao,Y.; Sanders,R.; Dernovoy,D.; Kiryutin,B.; Lipman,D.J.; Tatusova,T.
EPI402845	NP	United States	1999-May-24	EPI_ISL_131430	A/shorebird/Delaware Bay/86/1999		Import from public-domain	Wentworth,D.E.; Dugan,V.; Halpin,R.; Lin,X.; Bera,J.; Ghedin,E.; Fedorova,N.; Overton,L.; Tsitrin,T.; Stockwell,T.; Amedeo,P.; Bishop,B.; Chen,H.; Edworthy,P.; Gupta,N.; Katzel,D.; Li,K.; Schobel,S.; Shrivastava,S.; Thovarai,V.; Wang,S.; Bahl,J.; Krauss,S.; Webster,R.G.; Webby,R.J.; Smith,G.J.; Bao,Y.; Sanders,R.; Dernovoy,D.; Kiryutin,B.; Lipman,D.J.; Tatusova,T.
EPI402846	NS	United States	1999-May-24	EPI_ISL_131430	A/shorebird/Delaware Bay/86/1999		Import from public-domain	Wentworth,D.E.; Dugan,V.; Halpin,R.; Lin,X.; Bera,J.; Ghedin,E.; Fedorova,N.; Overton,L.; Tsitrin,T.; Stockwell,T.; Amedeo,P.; Bishop,B.; Chen,H.; Edworthy,P.; Gupta,N.; Katzel,D.; Li,K.; Schobel,S.; Shrivastava,S.; Thovarai,V.; Wang,S.; Bahl,J.; Krauss,S.; Webster,R.G.; Webby,R.J.; Smith,G.J.; Bao,Y.; Sanders,R.; Dernovoy,D.; Kiryutin,B.; Lipman,D.J.; Tatusova,T.
EPI402847	PA	United States	1999-May-24	EPI_ISL_131430	A/shorebird/Delaware Bay/86/1999		Import from public-domain	Wentworth,D.E.; Dugan,V.; Halpin,R.; Lin,X.; Bera,J.; Ghedin,E.; Fedorova,N.; Overton,L.; Tsitrin,T.; Stockwell,T.; Amedeo,P.; Bishop,B.; Chen,H.; Edworthy,P.; Gupta,N.; Katzel,D.; Li,K.; Schobel,S.; Shrivastava,S.; Thovarai,V.; Wang,S.; Bahl,J.; Krauss,S.; Webster,R.G.; Webby,R.J.; Smith,G.J.; Bao,Y.; Sanders,R.; Dernovoy,D.; Kiryutin,B.; Lipman,D.J.; Tatusova,T.
EPI402848	PB1	United States	1999-May-24	EPI_ISL_131430	A/shorebird/Delaware Bay/86/1999		Import from public-domain	Wentworth,D.E.; Dugan,V.; Halpin,R.; Lin,X.; Bera,J.; Ghedin,E.; Fedorova,N.; Overton,L.; Tsitrin,T.; Stockwell,T.; Amedeo,P.; Bishop,B.; Chen,H.; Edworthy,P.; Gupta,N.; Katzel,D.; Li,K.; Schobel,S.; Shrivastava,S.; Thovarai,V.; Wang,S.; Bahl,J.; Krauss,S.; Webster,R.G.; Webby,R.J.; Smith,G.J.; Bao,Y.; Sanders,R.; Dernovoy,D.; Kiryutin,B.; Lipman,D.J.; Tatusova,T.
EPI402849	PB2	United States	1999-May-24	EPI_ISL_131430	A/shorebird/Delaware Bay/86/1999		Import from public-domain	Wentworth,D.E.; Dugan,V.; Halpin,R.; Lin,X.; Bera,J.; Ghedin,E.; Fedorova,N.; Overton,L.; Tsitrin,T.; Stockwell,T.; Amedeo,P.; Bishop,B.; Chen,H.; Edworthy,P.; Gupta,N.; Katzel,D.; Li,K.; Schobel,S.; Shrivastava,S.; Thovarai,V.; Wang,S.; Bahl,J.; Krauss,S.; Webster,R.G.; Webby,R.J.; Smith,G.J.; Bao,Y.; Sanders,R.; Dernovoy,D.; Kiryutin,B.; Lipman,D.J.; Tatusova,T.
EPI402819	MP	United States	1999-May-24	EPI_ISL_131430	A/shorebird/Delaware Bay/86/1999		Import from public-domain	Wentworth,D.E.; Dugan,V.; Halpin,R.; Lin,X.; Bera,J.; Ghedin,E.; Fedorova,N.; Overton,L.; Tsitrin,T.; Stockwell,T.; Amedeo,P.; Bishop,B.; Chen,H.; Edworthy,P.; Gupta,N.; Katzel,D.; Li,K.; Schobel,S.; Shrivastava,S.; Thovarai,V.; Wang,S.; Bahl,J.; Krauss,S.; Webster,R.G.; Webby,R.J.; Smith,G.J.; Bao,Y.; Sanders,R.; Dernovoy,D.; Kiryutin,B.; Lipman,D.J.; Tatusova,T.
EPI402836	MP	United States	1999-May-24	EPI_ISL_131429	A/shorebird/Delaware Bay/81/1999		Import from public-domain	Wentworth,D.E.; Dugan,V.; Halpin,R.; Lin,X.; Bera,J.; Ghedin,E.; Fedorova,N.; Overton,L.; Tsitrin,T.; Stockwell,T.; Amedeo,P.; Bishop,B.; Chen,H.; Edworthy,P.; Gupta,N.; Katzel,D.; Li,K.; Schobel,S.; Shrivastava,S.; Thovarai,V.; Wang,S.; Bahl,J.; Krauss,S.; Webster,R.G.; Webby,R.J.; Smith,G.J.; Bao,Y.; Sanders,R.; Dernovoy,D.; Kiryutin,B.; Lipman,D.J.; Tatusova,T.
EPI402837	NA	United States	1999-May-24	EPI_ISL_131429	A/shorebird/Delaware Bay/81/1999		Import from public-domain	Wentworth,D.E.; Dugan,V.; Halpin,R.; Lin,X.; Bera,J.; Ghedin,E.; Fedorova,N.; Overton,L.; Tsitrin,T.; Stockwell,T.; Amedeo,P.; Bishop,B.; Chen,H.; Edworthy,P.; Gupta,N.; Katzel,D.; Li,K.; Schobel,S.; Shrivastava,S.; Thovarai,V.; Wang,S.; Bahl,J.; Krauss,S.; Webster,R.G.; Webby,R.J.; Smith,G.J.; Bao,Y.; Sanders,R.; Dernovoy,D.; Kiryutin,B.; Lipman,D.J.; Tatusova,T.
EPI402838	NP	United States	1999-May-24	EPI_ISL_131429	A/shorebird/Delaware Bay/81/1999		Import from public-domain	Wentworth,D.E.; Dugan,V.; Halpin,R.; Lin,X.; Bera,J.; Ghedin,E.; Fedorova,N.; Overton,L.; Tsitrin,T.; Stockwell,T.; Amedeo,P.; Bishop,B.; Chen,H.; Edworthy,P.; Gupta,N.; Katzel,D.; Li,K.; Schobel,S.; Shrivastava,S.; Thovarai,V.; Wang,S.; Bahl,J.; Krauss,S.; Webster,R.G.; Webby,R.J.; Smith,G.J.; Bao,Y.; Sanders,R.; Dernovoy,D.; Kiryutin,B.; Lipman,D.J.; Tatusova,T.
EPI402839	NS	United States	1999-May-24	EPI_ISL_131429	A/shorebird/Delaware Bay/81/1999		Import from public-domain	Wentworth,D.E.; Dugan,V.; Halpin,R.; Lin,X.; Bera,J.; Ghedin,E.; Fedorova,N.; Overton,L.; Tsitrin,T.; Stockwell,T.; Amedeo,P.; Bishop,B.; Chen,H.; Edworthy,P.; Gupta,N.; Katzel,D.; Li,K.; Schobel,S.; Shrivastava,S.; Thovarai,V.; Wang,S.; Bahl,J.; Krauss,S.; Webster,R.G.; Webby,R.J.; Smith,G.J.; Bao,Y.; Sanders,R.; Dernovoy,D.; Kiryutin,B.; Lipman,D.J.; Tatusova,T.
EPI402840	PA	United States	1999-May-24	EPI_ISL_131429	A/shorebird/Delaware Bay/81/1999		Import from public-domain	Wentworth,D.E.; Dugan,V.; Halpin,R.; Lin,X.; Bera,J.; Ghedin,E.; Fedorova,N.; Overton,L.; Tsitrin,T.; Stockwell,T.; Amedeo,P.; Bishop,B.; Chen,H.; Edworthy,P.; Gupta,N.; Katzel,D.; Li,K.; Schobel,S.; Shrivastava,S.; Thovarai,V.; Wang,S.; Bahl,J.; Krauss,S.; Webster,R.G.; Webby,R.J.; Smith,G.J.; Bao,Y.; Sanders,R.; Dernovoy,D.; Kiryutin,B.; Lipman,D.J.; Tatusova,T.
EPI402841	PB1	United States	1999-May-24	EPI_ISL_131429	A/shorebird/Delaware Bay/81/1999		Import from public-domain	Wentworth,D.E.; Dugan,V.; Halpin,R.; Lin,X.; Bera,J.; Ghedin,E.; Fedorova,N.; Overton,L.; Tsitrin,T.; Stockwell,T.; Amedeo,P.; Bishop,B.; Chen,H.; Edworthy,P.; Gupta,N.; Katzel,D.; Li,K.; Schobel,S.; Shrivastava,S.; Thovarai,V.; Wang,S.; Bahl,J.; Krauss,S.; Webster,R.G.; Webby,R.J.; Smith,G.J.; Bao,Y.; Sanders,R.; Dernovoy,D.; Kiryutin,B.; Lipman,D.J.; Tatusova,T.
EPI402842	PB2	United States	1999-May-24	EPI_ISL_131429	A/shorebird/Delaware Bay/81/1999		Import from public-domain	Wentworth,D.E.; Dugan,V.; Halpin,R.; Lin,X.; Bera,J.; Ghedin,E.; Fedorova,N.; Overton,L.; Tsitrin,T.; Stockwell,T.; Amedeo,P.; Bishop,B.; Chen,H.; Edworthy,P.; Gupta,N.; Katzel,D.; Li,K.; Schobel,S.; Shrivastava,S.; Thovarai,V.; Wang,S.; Bahl,J.; Krauss,S.; Webster,R.G.; Webby,R.J.; Smith,G.J.; Bao,Y.; Sanders,R.; Dernovoy,D.; Kiryutin,B.; Lipman,D.J.; Tatusova,T.
EPI402818	HA	United States	1999-May-24	EPI_ISL_131429	A/shorebird/Delaware Bay/81/1999		Import from public-domain	Wentworth,D.E.; Dugan,V.; Halpin,R.; Lin,X.; Bera,J.; Ghedin,E.; Fedorova,N.; Overton,L.; Tsitrin,T.; Stockwell,T.; Amedeo,P.; Bishop,B.; Chen,H.; Edworthy,P.; Gupta,N.; Katzel,D.; Li,K.; Schobel,S.; Shrivastava,S.; Thovarai,V.; Wang,S.; Bahl,J.; Krauss,S.; Webster,R.G.; Webby,R.J.; Smith,G.J.; Bao,Y.; Sanders,R.; Dernovoy,D.; Kiryutin,B.; Lipman,D.J.; Tatusova,T.
EPI402723	MP	United States	1996-May-15	EPI_ISL_131418	A/shorebird/Delaware Bay/91/1996		Import from public-domain	Wentworth,D.E.; Dugan,V.; Halpin,R.; Lin,X.; Bera,J.; Ghedin,E.; Fedorova,N.; Overton,L.; Tsitrin,T.; Stockwell,T.; Amedeo,P.; Bishop,B.; Chen,H.; Edworthy,P.; Gupta,N.; Katzel,D.; Li,K.; Schobel,S.; Shrivastava,S.; Thovarai,V.; Wang,S.; Bahl,J.; Krauss,S.; Webster,R.G.; Webby,R.J.; Smith,G.J.; Bao,Y.; Sanders,R.; Dernovoy,D.; Kiryutin,B.; Lipman,D.J.; Tatusova,T.
EPI402747	HA	United States	1996-May-15	EPI_ISL_131418	A/shorebird/Delaware Bay/91/1996		Import from public-domain	Wentworth,D.E.; Dugan,V.; Halpin,R.; Lin,X.; Bera,J.; Ghedin,E.; Fedorova,N.; Overton,L.; Tsitrin,T.; Stockwell,T.; Amedeo,P.; Bishop,B.; Chen,H.; Edworthy,P.; Gupta,N.; Katzel,D.; Li,K.; Schobel,S.; Shrivastava,S.; Thovarai,V.; Wang,S.; Bahl,J.; Krauss,S.; Webster,R.G.; Webby,R.J.; Smith,G.J.; Bao,Y.; Sanders,R.; Dernovoy,D.; Kiryutin,B.; Lipman,D.J.; Tatusova,T.
EPI402748	NA	United States	1996-May-15	EPI_ISL_131418	A/shorebird/Delaware Bay/91/1996		Import from public-domain	Wentworth,D.E.; Dugan,V.; Halpin,R.; Lin,X.; Bera,J.; Ghedin,E.; Fedorova,N.; Overton,L.; Tsitrin,T.; Stockwell,T.; Amedeo,P.; Bishop,B.; Chen,H.; Edworthy,P.; Gupta,N.; Katzel,D.; Li,K.; Schobel,S.; Shrivastava,S.; Thovarai,V.; Wang,S.; Bahl,J.; Krauss,S.; Webster,R.G.; Webby,R.J.; Smith,G.J.; Bao,Y.; Sanders,R.; Dernovoy,D.; Kiryutin,B.; Lipman,D.J.; Tatusova,T.
EPI402749	NP	United States	1996-May-15	EPI_ISL_131418	A/shorebird/Delaware Bay/91/1996		Import from public-domain	Wentworth,D.E.; Dugan,V.; Halpin,R.; Lin,X.; Bera,J.; Ghedin,E.; Fedorova,N.; Overton,L.; Tsitrin,T.; Stockwell,T.; Amedeo,P.; Bishop,B.; Chen,H.; Edworthy,P.; Gupta,N.; Katzel,D.; Li,K.; Schobel,S.; Shrivastava,S.; Thovarai,V.; Wang,S.; Bahl,J.; Krauss,S.; Webster,R.G.; Webby,R.J.; Smith,G.J.; Bao,Y.; Sanders,R.; Dernovoy,D.; Kiryutin,B.; Lipman,D.J.; Tatusova,T.
EPI402750	NS	United States	1996-May-15	EPI_ISL_131418	A/shorebird/Delaware Bay/91/1996		Import from public-domain	Wentworth,D.E.; Dugan,V.; Halpin,R.; Lin,X.; Bera,J.; Ghedin,E.; Fedorova,N.; Overton,L.; Tsitrin,T.; Stockwell,T.; Amedeo,P.; Bishop,B.; Chen,H.; Edworthy,P.; Gupta,N.; Katzel,D.; Li,K.; Schobel,S.; Shrivastava,S.; Thovarai,V.; Wang,S.; Bahl,J.; Krauss,S.; Webster,R.G.; Webby,R.J.; Smith,G.J.; Bao,Y.; Sanders,R.; Dernovoy,D.; Kiryutin,B.; Lipman,D.J.; Tatusova,T.
EPI402751	PA	United States	1996-May-15	EPI_ISL_131418	A/shorebird/Delaware Bay/91/1996		Import from public-domain	Wentworth,D.E.; Dugan,V.; Halpin,R.; Lin,X.; Bera,J.; Ghedin,E.; Fedorova,N.; Overton,L.; Tsitrin,T.; Stockwell,T.; Amedeo,P.; Bishop,B.; Chen,H.; Edworthy,P.; Gupta,N.; Katzel,D.; Li,K.; Schobel,S.; Shrivastava,S.; Thovarai,V.; Wang,S.; Bahl,J.; Krauss,S.; Webster,R.G.; Webby,R.J.; Smith,G.J.; Bao,Y.; Sanders,R.; Dernovoy,D.; Kiryutin,B.; Lipman,D.J.; Tatusova,T.
EPI402752	PB1	United States	1996-May-15	EPI_ISL_131418	A/shorebird/Delaware Bay/91/1996		Import from public-domain	Wentworth,D.E.; Dugan,V.; Halpin,R.; Lin,X.; Bera,J.; Ghedin,E.; Fedorova,N.; Overton,L.; Tsitrin,T.; Stockwell,T.; Amedeo,P.; Bishop,B.; Chen,H.; Edworthy,P.; Gupta,N.; Katzel,D.; Li,K.; Schobel,S.; Shrivastava,S.; Thovarai,V.; Wang,S.; Bahl,J.; Krauss,S.; Webster,R.G.; Webby,R.J.; Smith,G.J.; Bao,Y.; Sanders,R.; Dernovoy,D.; Kiryutin,B.; Lipman,D.J.; Tatusova,T.
EPI402753	PB2	United States	1996-May-15	EPI_ISL_131418	A/shorebird/Delaware Bay/91/1996		Import from public-domain	Wentworth,D.E.; Dugan,V.; Halpin,R.; Lin,X.; Bera,J.; Ghedin,E.; Fedorova,N.; Overton,L.; Tsitrin,T.; Stockwell,T.; Amedeo,P.; Bishop,B.; Chen,H.; Edworthy,P.; Gupta,N.; Katzel,D.; Li,K.; Schobel,S.; Shrivastava,S.; Thovarai,V.; Wang,S.; Bahl,J.; Krauss,S.; Webster,R.G.; Webby,R.J.; Smith,G.J.; Bao,Y.; Sanders,R.; Dernovoy,D.; Kiryutin,B.; Lipman,D.J.; Tatusova,T.
EPI402722	HA	United States	1996-May-15	EPI_ISL_131417	A/shorebird/Delaware Bay/58/1996		Import from public-domain	Wentworth,D.E.; Dugan,V.; Halpin,R.; Lin,X.; Bera,J.; Ghedin,E.; Fedorova,N.; Overton,L.; Tsitrin,T.; Stockwell,T.; Amedeo,P.; Bishop,B.; Chen,H.; Edworthy,P.; Gupta,N.; Katzel,D.; Li,K.; Schobel,S.; Shrivastava,S.; Thovarai,V.; Wang,S.; Bahl,J.; Krauss,S.; Webster,R.G.; Webby,R.J.; Smith,G.J.; Bao,Y.; Sanders,R.; Dernovoy,D.; Kiryutin,B.; Lipman,D.J.; Tatusova,T.
EPI402740	MP	United States	1996-May-15	EPI_ISL_131417	A/shorebird/Delaware Bay/58/1996		Import from public-domain	Wentworth,D.E.; Dugan,V.; Halpin,R.; Lin,X.; Bera,J.; Ghedin,E.; Fedorova,N.; Overton,L.; Tsitrin,T.; Stockwell,T.; Amedeo,P.; Bishop,B.; Chen,H.; Edworthy,P.; Gupta,N.; Katzel,D.; Li,K.; Schobel,S.; Shrivastava,S.; Thovarai,V.; Wang,S.; Bahl,J.; Krauss,S.; Webster,R.G.; Webby,R.J.; Smith,G.J.; Bao,Y.; Sanders,R.; Dernovoy,D.; Kiryutin,B.; Lipman,D.J.; Tatusova,T.
EPI402741	NA	United States	1996-May-15	EPI_ISL_131417	A/shorebird/Delaware Bay/58/1996		Import from public-domain	Wentworth,D.E.; Dugan,V.; Halpin,R.; Lin,X.; Bera,J.; Ghedin,E.; Fedorova,N.; Overton,L.; Tsitrin,T.; Stockwell,T.; Amedeo,P.; Bishop,B.; Chen,H.; Edworthy,P.; Gupta,N.; Katzel,D.; Li,K.; Schobel,S.; Shrivastava,S.; Thovarai,V.; Wang,S.; Bahl,J.; Krauss,S.; Webster,R.G.; Webby,R.J.; Smith,G.J.; Bao,Y.; Sanders,R.; Dernovoy,D.; Kiryutin,B.; Lipman,D.J.; Tatusova,T.
EPI402742	NP	United States	1996-May-15	EPI_ISL_131417	A/shorebird/Delaware Bay/58/1996		Import from public-domain	Wentworth,D.E.; Dugan,V.; Halpin,R.; Lin,X.; Bera,J.; Ghedin,E.; Fedorova,N.; Overton,L.; Tsitrin,T.; Stockwell,T.; Amedeo,P.; Bishop,B.; Chen,H.; Edworthy,P.; Gupta,N.; Katzel,D.; Li,K.; Schobel,S.; Shrivastava,S.; Thovarai,V.; Wang,S.; Bahl,J.; Krauss,S.; Webster,R.G.; Webby,R.J.; Smith,G.J.; Bao,Y.; Sanders,R.; Dernovoy,D.; Kiryutin,B.; Lipman,D.J.; Tatusova,T.
EPI402743	NS	United States	1996-May-15	EPI_ISL_131417	A/shorebird/Delaware Bay/58/1996		Import from public-domain	Wentworth,D.E.; Dugan,V.; Halpin,R.; Lin,X.; Bera,J.; Ghedin,E.; Fedorova,N.; Overton,L.; Tsitrin,T.; Stockwell,T.; Amedeo,P.; Bishop,B.; Chen,H.; Edworthy,P.; Gupta,N.; Katzel,D.; Li,K.; Schobel,S.; Shrivastava,S.; Thovarai,V.; Wang,S.; Bahl,J.; Krauss,S.; Webster,R.G.; Webby,R.J.; Smith,G.J.; Bao,Y.; Sanders,R.; Dernovoy,D.; Kiryutin,B.; Lipman,D.J.; Tatusova,T.
EPI402744	PA	United States	1996-May-15	EPI_ISL_131417	A/shorebird/Delaware Bay/58/1996		Import from public-domain	Wentworth,D.E.; Dugan,V.; Halpin,R.; Lin,X.; Bera,J.; Ghedin,E.; Fedorova,N.; Overton,L.; Tsitrin,T.; Stockwell,T.; Amedeo,P.; Bishop,B.; Chen,H.; Edworthy,P.; Gupta,N.; Katzel,D.; Li,K.; Schobel,S.; Shrivastava,S.; Thovarai,V.; Wang,S.; Bahl,J.; Krauss,S.; Webster,R.G.; Webby,R.J.; Smith,G.J.; Bao,Y.; Sanders,R.; Dernovoy,D.; Kiryutin,B.; Lipman,D.J.; Tatusova,T.
EPI402745	PB1	United States	1996-May-15	EPI_ISL_131417	A/shorebird/Delaware Bay/58/1996		Import from public-domain	Wentworth,D.E.; Dugan,V.; Halpin,R.; Lin,X.; Bera,J.; Ghedin,E.; Fedorova,N.; Overton,L.; Tsitrin,T.; Stockwell,T.; Amedeo,P.; Bishop,B.; Chen,H.; Edworthy,P.; Gupta,N.; Katzel,D.; Li,K.; Schobel,S.; Shrivastava,S.; Thovarai,V.; Wang,S.; Bahl,J.; Krauss,S.; Webster,R.G.; Webby,R.J.; Smith,G.J.; Bao,Y.; Sanders,R.; Dernovoy,D.; Kiryutin,B.; Lipman,D.J.; Tatusova,T.
EPI402746	PB2	United States	1996-May-15	EPI_ISL_131417	A/shorebird/Delaware Bay/58/1996		Import from public-domain	Wentworth,D.E.; Dugan,V.; Halpin,R.; Lin,X.; Bera,J.; Ghedin,E.; Fedorova,N.; Overton,L.; Tsitrin,T.; Stockwell,T.; Amedeo,P.; Bishop,B.; Chen,H.; Edworthy,P.; Gupta,N.; Katzel,D.; Li,K.; Schobel,S.; Shrivastava,S.; Thovarai,V.; Wang,S.; Bahl,J.; Krauss,S.; Webster,R.G.; Webby,R.J.; Smith,G.J.; Bao,Y.; Sanders,R.; Dernovoy,D.; Kiryutin,B.; Lipman,D.J.; Tatusova,T.
EPI402721	HA	United States	1996-May-14	EPI_ISL_131416	A/shorebird/Delaware Bay/42/1996		Import from public-domain	Wentworth,D.E.; Dugan,V.; Halpin,R.; Lin,X.; Bera,J.; Ghedin,E.; Fedorova,N.; Overton,L.; Tsitrin,T.; Stockwell,T.; Amedeo,P.; Bishop,B.; Chen,H.; Edworthy,P.; Gupta,N.; Katzel,D.; Li,K.; Schobel,S.; Shrivastava,S.; Thovarai,V.; Wang,S.; Bahl,J.; Krauss,S.; Webster,R.G.; Webby,R.J.; Smith,G.J.; Bao,Y.; Sanders,R.; Dernovoy,D.; Kiryutin,B.; Lipman,D.J.; Tatusova,T.
EPI402733	MP	United States	1996-May-14	EPI_ISL_131416	A/shorebird/Delaware Bay/42/1996		Import from public-domain	Wentworth,D.E.; Dugan,V.; Halpin,R.; Lin,X.; Bera,J.; Ghedin,E.; Fedorova,N.; Overton,L.; Tsitrin,T.; Stockwell,T.; Amedeo,P.; Bishop,B.; Chen,H.; Edworthy,P.; Gupta,N.; Katzel,D.; Li,K.; Schobel,S.; Shrivastava,S.; Thovarai,V.; Wang,S.; Bahl,J.; Krauss,S.; Webster,R.G.; Webby,R.J.; Smith,G.J.; Bao,Y.; Sanders,R.; Dernovoy,D.; Kiryutin,B.; Lipman,D.J.; Tatusova,T.
EPI402734	NA	United States	1996-May-14	EPI_ISL_131416	A/shorebird/Delaware Bay/42/1996		Import from public-domain	Wentworth,D.E.; Dugan,V.; Halpin,R.; Lin,X.; Bera,J.; Ghedin,E.; Fedorova,N.; Overton,L.; Tsitrin,T.; Stockwell,T.; Amedeo,P.; Bishop,B.; Chen,H.; Edworthy,P.; Gupta,N.; Katzel,D.; Li,K.; Schobel,S.; Shrivastava,S.; Thovarai,V.; Wang,S.; Bahl,J.; Krauss,S.; Webster,R.G.; Webby,R.J.; Smith,G.J.; Bao,Y.; Sanders,R.; Dernovoy,D.; Kiryutin,B.; Lipman,D.J.; Tatusova,T.
EPI402735	NP	United States	1996-May-14	EPI_ISL_131416	A/shorebird/Delaware Bay/42/1996		Import from public-domain	Wentworth,D.E.; Dugan,V.; Halpin,R.; Lin,X.; Bera,J.; Ghedin,E.; Fedorova,N.; Overton,L.; Tsitrin,T.; Stockwell,T.; Amedeo,P.; Bishop,B.; Chen,H.; Edworthy,P.; Gupta,N.; Katzel,D.; Li,K.; Schobel,S.; Shrivastava,S.; Thovarai,V.; Wang,S.; Bahl,J.; Krauss,S.; Webster,R.G.; Webby,R.J.; Smith,G.J.; Bao,Y.; Sanders,R.; Dernovoy,D.; Kiryutin,B.; Lipman,D.J.; Tatusova,T.
EPI402736	NS	United States	1996-May-14	EPI_ISL_131416	A/shorebird/Delaware Bay/42/1996		Import from public-domain	Wentworth,D.E.; Dugan,V.; Halpin,R.; Lin,X.; Bera,J.; Ghedin,E.; Fedorova,N.; Overton,L.; Tsitrin,T.; Stockwell,T.; Amedeo,P.; Bishop,B.; Chen,H.; Edworthy,P.; Gupta,N.; Katzel,D.; Li,K.; Schobel,S.; Shrivastava,S.; Thovarai,V.; Wang,S.; Bahl,J.; Krauss,S.; Webster,R.G.; Webby,R.J.; Smith,G.J.; Bao,Y.; Sanders,R.; Dernovoy,D.; Kiryutin,B.; Lipman,D.J.; Tatusova,T.
EPI402737	PA	United States	1996-May-14	EPI_ISL_131416	A/shorebird/Delaware Bay/42/1996		Import from public-domain	Wentworth,D.E.; Dugan,V.; Halpin,R.; Lin,X.; Bera,J.; Ghedin,E.; Fedorova,N.; Overton,L.; Tsitrin,T.; Stockwell,T.; Amedeo,P.; Bishop,B.; Chen,H.; Edworthy,P.; Gupta,N.; Katzel,D.; Li,K.; Schobel,S.; Shrivastava,S.; Thovarai,V.; Wang,S.; Bahl,J.; Krauss,S.; Webster,R.G.; Webby,R.J.; Smith,G.J.; Bao,Y.; Sanders,R.; Dernovoy,D.; Kiryutin,B.; Lipman,D.J.; Tatusova,T.
EPI402738	PB1	United States	1996-May-14	EPI_ISL_131416	A/shorebird/Delaware Bay/42/1996		Import from public-domain	Wentworth,D.E.; Dugan,V.; Halpin,R.; Lin,X.; Bera,J.; Ghedin,E.; Fedorova,N.; Overton,L.; Tsitrin,T.; Stockwell,T.; Amedeo,P.; Bishop,B.; Chen,H.; Edworthy,P.; Gupta,N.; Katzel,D.; Li,K.; Schobel,S.; Shrivastava,S.; Thovarai,V.; Wang,S.; Bahl,J.; Krauss,S.; Webster,R.G.; Webby,R.J.; Smith,G.J.; Bao,Y.; Sanders,R.; Dernovoy,D.; Kiryutin,B.; Lipman,D.J.; Tatusova,T.
EPI402739	PB2	United States	1996-May-14	EPI_ISL_131416	A/shorebird/Delaware Bay/42/1996		Import from public-domain	Wentworth,D.E.; Dugan,V.; Halpin,R.; Lin,X.; Bera,J.; Ghedin,E.; Fedorova,N.; Overton,L.; Tsitrin,T.; Stockwell,T.; Amedeo,P.; Bishop,B.; Chen,H.; Edworthy,P.; Gupta,N.; Katzel,D.; Li,K.; Schobel,S.; Shrivastava,S.; Thovarai,V.; Wang,S.; Bahl,J.; Krauss,S.; Webster,R.G.; Webby,R.J.; Smith,G.J.; Bao,Y.; Sanders,R.; Dernovoy,D.; Kiryutin,B.; Lipman,D.J.; Tatusova,T.
EPI402720	HA	United States	1996-May-14	EPI_ISL_131415	A/shorebird/Delaware Bay/39/1996		Import from public-domain	Wentworth,D.E.; Dugan,V.; Halpin,R.; Lin,X.; Bera,J.; Ghedin,E.; Fedorova,N.; Overton,L.; Tsitrin,T.; Stockwell,T.; Amedeo,P.; Bishop,B.; Chen,H.; Edworthy,P.; Gupta,N.; Katzel,D.; Li,K.; Schobel,S.; Shrivastava,S.; Thovarai,V.; Wang,S.; Bahl,J.; Krauss,S.; Webster,R.G.; Webby,R.J.; Smith,G.J.; Bao,Y.; Sanders,R.; Dernovoy,D.; Kiryutin,B.; Lipman,D.J.; Tatusova,T.
EPI402728	NP	United States	1996-May-14	EPI_ISL_131415	A/shorebird/Delaware Bay/39/1996		Import from public-domain	Wentworth,D.E.; Dugan,V.; Halpin,R.; Lin,X.; Bera,J.; Ghedin,E.; Fedorova,N.; Overton,L.; Tsitrin,T.; Stockwell,T.; Amedeo,P.; Bishop,B.; Chen,H.; Edworthy,P.; Gupta,N.; Katzel,D.; Li,K.; Schobel,S.; Shrivastava,S.; Thovarai,V.; Wang,S.; Bahl,J.; Krauss,S.; Webster,R.G.; Webby,R.J.; Smith,G.J.; Bao,Y.; Sanders,R.; Dernovoy,D.; Kiryutin,B.; Lipman,D.J.; Tatusova,T.
EPI402729	NS	United States	1996-May-14	EPI_ISL_131415	A/shorebird/Delaware Bay/39/1996		Import from public-domain	Wentworth,D.E.; Dugan,V.; Halpin,R.; Lin,X.; Bera,J.; Ghedin,E.; Fedorova,N.; Overton,L.; Tsitrin,T.; Stockwell,T.; Amedeo,P.; Bishop,B.; Chen,H.; Edworthy,P.; Gupta,N.; Katzel,D.; Li,K.; Schobel,S.; Shrivastava,S.; Thovarai,V.; Wang,S.; Bahl,J.; Krauss,S.; Webster,R.G.; Webby,R.J.; Smith,G.J.; Bao,Y.; Sanders,R.; Dernovoy,D.; Kiryutin,B.; Lipman,D.J.; Tatusova,T.
EPI402730	PA	United States	1996-May-14	EPI_ISL_131415	A/shorebird/Delaware Bay/39/1996		Import from public-domain	Wentworth,D.E.; Dugan,V.; Halpin,R.; Lin,X.; Bera,J.; Ghedin,E.; Fedorova,N.; Overton,L.; Tsitrin,T.; Stockwell,T.; Amedeo,P.; Bishop,B.; Chen,H.; Edworthy,P.; Gupta,N.; Katzel,D.; Li,K.; Schobel,S.; Shrivastava,S.; Thovarai,V.; Wang,S.; Bahl,J.; Krauss,S.; Webster,R.G.; Webby,R.J.; Smith,G.J.; Bao,Y.; Sanders,R.; Dernovoy,D.; Kiryutin,B.; Lipman,D.J.; Tatusova,T.
EPI402731	PB1	United States	1996-May-14	EPI_ISL_131415	A/shorebird/Delaware Bay/39/1996		Import from public-domain	Wentworth,D.E.; Dugan,V.; Halpin,R.; Lin,X.; Bera,J.; Ghedin,E.; Fedorova,N.; Overton,L.; Tsitrin,T.; Stockwell,T.; Amedeo,P.; Bishop,B.; Chen,H.; Edworthy,P.; Gupta,N.; Katzel,D.; Li,K.; Schobel,S.; Shrivastava,S.; Thovarai,V.; Wang,S.; Bahl,J.; Krauss,S.; Webster,R.G.; Webby,R.J.; Smith,G.J.; Bao,Y.; Sanders,R.; Dernovoy,D.; Kiryutin,B.; Lipman,D.J.; Tatusova,T.
EPI402732	PB2	United States	1996-May-14	EPI_ISL_131415	A/shorebird/Delaware Bay/39/1996		Import from public-domain	Wentworth,D.E.; Dugan,V.; Halpin,R.; Lin,X.; Bera,J.; Ghedin,E.; Fedorova,N.; Overton,L.; Tsitrin,T.; Stockwell,T.; Amedeo,P.; Bishop,B.; Chen,H.; Edworthy,P.; Gupta,N.; Katzel,D.; Li,K.; Schobel,S.; Shrivastava,S.; Thovarai,V.; Wang,S.; Bahl,J.; Krauss,S.; Webster,R.G.; Webby,R.J.; Smith,G.J.; Bao,Y.; Sanders,R.; Dernovoy,D.; Kiryutin,B.; Lipman,D.J.; Tatusova,T.
EPI402726	MP	United States	1996-May-14	EPI_ISL_131415	A/shorebird/Delaware Bay/39/1996		Import from public-domain	Wentworth,D.E.; Dugan,V.; Halpin,R.; Lin,X.; Bera,J.; Ghedin,E.; Fedorova,N.; Overton,L.; Tsitrin,T.; Stockwell,T.; Amedeo,P.; Bishop,B.; Chen,H.; Edworthy,P.; Gupta,N.; Katzel,D.; Li,K.; Schobel,S.; Shrivastava,S.; Thovarai,V.; Wang,S.; Bahl,J.; Krauss,S.; Webster,R.G.; Webby,R.J.; Smith,G.J.; Bao,Y.; Sanders,R.; Dernovoy,D.; Kiryutin,B.; Lipman,D.J.; Tatusova,T.
EPI402727	NA	United States	1996-May-14	EPI_ISL_131415	A/shorebird/Delaware Bay/39/1996		Import from public-domain	Wentworth,D.E.; Dugan,V.; Halpin,R.; Lin,X.; Bera,J.; Ghedin,E.; Fedorova,N.; Overton,L.; Tsitrin,T.; Stockwell,T.; Amedeo,P.; Bishop,B.; Chen,H.; Edworthy,P.; Gupta,N.; Katzel,D.; Li,K.; Schobel,S.; Shrivastava,S.; Thovarai,V.; Wang,S.; Bahl,J.; Krauss,S.; Webster,R.G.; Webby,R.J.; Smith,G.J.; Bao,Y.; Sanders,R.; Dernovoy,D.; Kiryutin,B.; Lipman,D.J.; Tatusova,T.
EPI402670	HA	United States	1996-May-14	EPI_ISL_131413	A/shorebird/Delaware Bay/29/1996		Import from public-domain	Wentworth,D.E.; Dugan,V.; Halpin,R.; Lin,X.; Bera,J.; Ghedin,E.; Fedorova,N.; Overton,L.; Tsitrin,T.; Stockwell,T.; Amedeo,P.; Bishop,B.; Chen,H.; Edworthy,P.; Gupta,N.; Katzel,D.; Li,K.; Schobel,S.; Shrivastava,S.; Thovarai,V.; Wang,S.; Bahl,J.; Krauss,S.; Webster,R.G.; Webby,R.J.; Smith,G.J.; Bao,Y.; Sanders,R.; Dernovoy,D.; Kiryutin,B.; Lipman,D.J.; Tatusova,T.
EPI402706	MP	United States	1996-May-14	EPI_ISL_131413	A/shorebird/Delaware Bay/29/1996		Import from public-domain	Wentworth,D.E.; Dugan,V.; Halpin,R.; Lin,X.; Bera,J.; Ghedin,E.; Fedorova,N.; Overton,L.; Tsitrin,T.; Stockwell,T.; Amedeo,P.; Bishop,B.; Chen,H.; Edworthy,P.; Gupta,N.; Katzel,D.; Li,K.; Schobel,S.; Shrivastava,S.; Thovarai,V.; Wang,S.; Bahl,J.; Krauss,S.; Webster,R.G.; Webby,R.J.; Smith,G.J.; Bao,Y.; Sanders,R.; Dernovoy,D.; Kiryutin,B.; Lipman,D.J.; Tatusova,T.
EPI402707	NA	United States	1996-May-14	EPI_ISL_131413	A/shorebird/Delaware Bay/29/1996		Import from public-domain	Wentworth,D.E.; Dugan,V.; Halpin,R.; Lin,X.; Bera,J.; Ghedin,E.; Fedorova,N.; Overton,L.; Tsitrin,T.; Stockwell,T.; Amedeo,P.; Bishop,B.; Chen,H.; Edworthy,P.; Gupta,N.; Katzel,D.; Li,K.; Schobel,S.; Shrivastava,S.; Thovarai,V.; Wang,S.; Bahl,J.; Krauss,S.; Webster,R.G.; Webby,R.J.; Smith,G.J.; Bao,Y.; Sanders,R.; Dernovoy,D.; Kiryutin,B.; Lipman,D.J.; Tatusova,T.
EPI402708	NP	United States	1996-May-14	EPI_ISL_131413	A/shorebird/Delaware Bay/29/1996		Import from public-domain	Wentworth,D.E.; Dugan,V.; Halpin,R.; Lin,X.; Bera,J.; Ghedin,E.; Fedorova,N.; Overton,L.; Tsitrin,T.; Stockwell,T.; Amedeo,P.; Bishop,B.; Chen,H.; Edworthy,P.; Gupta,N.; Katzel,D.; Li,K.; Schobel,S.; Shrivastava,S.; Thovarai,V.; Wang,S.; Bahl,J.; Krauss,S.; Webster,R.G.; Webby,R.J.; Smith,G.J.; Bao,Y.; Sanders,R.; Dernovoy,D.; Kiryutin,B.; Lipman,D.J.; Tatusova,T.
EPI402709	NS	United States	1996-May-14	EPI_ISL_131413	A/shorebird/Delaware Bay/29/1996		Import from public-domain	Wentworth,D.E.; Dugan,V.; Halpin,R.; Lin,X.; Bera,J.; Ghedin,E.; Fedorova,N.; Overton,L.; Tsitrin,T.; Stockwell,T.; Amedeo,P.; Bishop,B.; Chen,H.; Edworthy,P.; Gupta,N.; Katzel,D.; Li,K.; Schobel,S.; Shrivastava,S.; Thovarai,V.; Wang,S.; Bahl,J.; Krauss,S.; Webster,R.G.; Webby,R.J.; Smith,G.J.; Bao,Y.; Sanders,R.; Dernovoy,D.; Kiryutin,B.; Lipman,D.J.; Tatusova,T.
EPI402710	PA	United States	1996-May-14	EPI_ISL_131413	A/shorebird/Delaware Bay/29/1996		Import from public-domain	Wentworth,D.E.; Dugan,V.; Halpin,R.; Lin,X.; Bera,J.; Ghedin,E.; Fedorova,N.; Overton,L.; Tsitrin,T.; Stockwell,T.; Amedeo,P.; Bishop,B.; Chen,H.; Edworthy,P.; Gupta,N.; Katzel,D.; Li,K.; Schobel,S.; Shrivastava,S.; Thovarai,V.; Wang,S.; Bahl,J.; Krauss,S.; Webster,R.G.; Webby,R.J.; Smith,G.J.; Bao,Y.; Sanders,R.; Dernovoy,D.; Kiryutin,B.; Lipman,D.J.; Tatusova,T.
EPI402711	PB1	United States	1996-May-14	EPI_ISL_131413	A/shorebird/Delaware Bay/29/1996		Import from public-domain	Wentworth,D.E.; Dugan,V.; Halpin,R.; Lin,X.; Bera,J.; Ghedin,E.; Fedorova,N.; Overton,L.; Tsitrin,T.; Stockwell,T.; Amedeo,P.; Bishop,B.; Chen,H.; Edworthy,P.; Gupta,N.; Katzel,D.; Li,K.; Schobel,S.; Shrivastava,S.; Thovarai,V.; Wang,S.; Bahl,J.; Krauss,S.; Webster,R.G.; Webby,R.J.; Smith,G.J.; Bao,Y.; Sanders,R.; Dernovoy,D.; Kiryutin,B.; Lipman,D.J.; Tatusova,T.
EPI402712	PB2	United States	1996-May-14	EPI_ISL_131413	A/shorebird/Delaware Bay/29/1996		Import from public-domain	Wentworth,D.E.; Dugan,V.; Halpin,R.; Lin,X.; Bera,J.; Ghedin,E.; Fedorova,N.; Overton,L.; Tsitrin,T.; Stockwell,T.; Amedeo,P.; Bishop,B.; Chen,H.; Edworthy,P.; Gupta,N.; Katzel,D.; Li,K.; Schobel,S.; Shrivastava,S.; Thovarai,V.; Wang,S.; Bahl,J.; Krauss,S.; Webster,R.G.; Webby,R.J.; Smith,G.J.; Bao,Y.; Sanders,R.; Dernovoy,D.; Kiryutin,B.; Lipman,D.J.; Tatusova,T.
EPI1330251	NP	Bangladesh	2016-Sep-07	EPI_ISL_333094	A/duck/Bangladesh/19D691/2016	icddr,b International Centre for Diarrhoeal Disease Research, Bangladesh	Centers for Disease Control and Prevention	Yang, G.; Chowdury, S; Hodges, E; Rahman, M.Z.; Jang, Y.; Hossain, M.E.; Jones, J.; Stark, T.; Di, H.; Cook, P.W.; Ghosh, S.; Azziz-Baumgartner, E.; Barnes, J.; Wentworth, D.; Kennedy, E.; Davis, C.T.
EPI1330252	NS	Bangladesh	2016-Sep-07	EPI_ISL_333094	A/duck/Bangladesh/19D691/2016	icddr,b International Centre for Diarrhoeal Disease Research, Bangladesh	Centers for Disease Control and Prevention	Yang, G.; Chowdury, S; Hodges, E; Rahman, M.Z.; Jang, Y.; Hossain, M.E.; Jones, J.; Stark, T.; Di, H.; Cook, P.W.; Ghosh, S.; Azziz-Baumgartner, E.; Barnes, J.; Wentworth, D.; Kennedy, E.; Davis, C.T.
EPI1330253	MP	Bangladesh	2016-Sep-07	EPI_ISL_333094	A/duck/Bangladesh/19D691/2016	icddr,b International Centre for Diarrhoeal Disease Research, Bangladesh	Centers for Disease Control and Prevention	Yang, G.; Chowdury, S; Hodges, E; Rahman, M.Z.; Jang, Y.; Hossain, M.E.; Jones, J.; Stark, T.; Di, H.; Cook, P.W.; Ghosh, S.; Azziz-Baumgartner, E.; Barnes, J.; Wentworth, D.; Kennedy, E.; Davis, C.T.
EPI1330254	PA	Bangladesh	2016-Sep-07	EPI_ISL_333094	A/duck/Bangladesh/19D691/2016	icddr,b International Centre for Diarrhoeal Disease Research, Bangladesh	Centers for Disease Control and Prevention	Yang, G.; Chowdury, S; Hodges, E; Rahman, M.Z.; Jang, Y.; Hossain, M.E.; Jones, J.; Stark, T.; Di, H.; Cook, P.W.; Ghosh, S.; Azziz-Baumgartner, E.; Barnes, J.; Wentworth, D.; Kennedy, E.; Davis, C.T.
EPI1330255	PB2	Bangladesh	2016-Sep-07	EPI_ISL_333094	A/duck/Bangladesh/19D691/2016	icddr,b International Centre for Diarrhoeal Disease Research, Bangladesh	Centers for Disease Control and Prevention	Yang, G.; Chowdury, S; Hodges, E; Rahman, M.Z.; Jang, Y.; Hossain, M.E.; Jones, J.; Stark, T.; Di, H.; Cook, P.W.; Ghosh, S.; Azziz-Baumgartner, E.; Barnes, J.; Wentworth, D.; Kennedy, E.; Davis, C.T.
EPI1330256	PB1	Bangladesh	2016-Sep-07	EPI_ISL_333094	A/duck/Bangladesh/19D691/2016	icddr,b International Centre for Diarrhoeal Disease Research, Bangladesh	Centers for Disease Control and Prevention	Yang, G.; Chowdury, S; Hodges, E; Rahman, M.Z.; Jang, Y.; Hossain, M.E.; Jones, J.; Stark, T.; Di, H.; Cook, P.W.; Ghosh, S.; Azziz-Baumgartner, E.; Barnes, J.; Wentworth, D.; Kennedy, E.; Davis, C.T.
EPI1330257	NA	Bangladesh	2016-Sep-07	EPI_ISL_333094	A/duck/Bangladesh/19D691/2016	icddr,b International Centre for Diarrhoeal Disease Research, Bangladesh	Centers for Disease Control and Prevention	Yang, G.; Chowdury, S; Hodges, E; Rahman, M.Z.; Jang, Y.; Hossain, M.E.; Jones, J.; Stark, T.; Di, H.; Cook, P.W.; Ghosh, S.; Azziz-Baumgartner, E.; Barnes, J.; Wentworth, D.; Kennedy, E.; Davis, C.T.
EPI1330258	HA	Bangladesh	2016-Sep-07	EPI_ISL_333094	A/duck/Bangladesh/19D691/2016	icddr,b International Centre for Diarrhoeal Disease Research, Bangladesh	Centers for Disease Control and Prevention	Yang, G.; Chowdury, S; Hodges, E; Rahman, M.Z.; Jang, Y.; Hossain, M.E.; Jones, J.; Stark, T.; Di, H.; Cook, P.W.; Ghosh, S.; Azziz-Baumgartner, E.; Barnes, J.; Wentworth, D.; Kennedy, E.; Davis, C.T.
EPI1055377	NP	China	2013-Dec-24	EPI_ISL_277044	A/chicken/Wuxi/JYJN132/2014	Beijing Institute of Microbiology and Epidemiology	Beijing Institute of Microbiology and Epidemiology	Maijuan,Ma; Shanhui,Chen; Teng,Zhao
EPI1055378	NS	China	2013-Dec-24	EPI_ISL_277044	A/chicken/Wuxi/JYJN132/2014	Beijing Institute of Microbiology and Epidemiology	Beijing Institute of Microbiology and Epidemiology	Maijuan,Ma; Shanhui,Chen; Teng,Zhao
EPI1055379	MP	China	2013-Dec-24	EPI_ISL_277044	A/chicken/Wuxi/JYJN132/2014	Beijing Institute of Microbiology and Epidemiology	Beijing Institute of Microbiology and Epidemiology	Maijuan,Ma; Shanhui,Chen; Teng,Zhao
EPI1055380	PA	China	2013-Dec-24	EPI_ISL_277044	A/chicken/Wuxi/JYJN132/2014	Beijing Institute of Microbiology and Epidemiology	Beijing Institute of Microbiology and Epidemiology	Maijuan,Ma; Shanhui,Chen; Teng,Zhao
EPI1055381	PB2	China	2013-Dec-24	EPI_ISL_277044	A/chicken/Wuxi/JYJN132/2014	Beijing Institute of Microbiology and Epidemiology	Beijing Institute of Microbiology and Epidemiology	Maijuan,Ma; Shanhui,Chen; Teng,Zhao
EPI1055382	PB1	China	2013-Dec-24	EPI_ISL_277044	A/chicken/Wuxi/JYJN132/2014	Beijing Institute of Microbiology and Epidemiology	Beijing Institute of Microbiology and Epidemiology	Maijuan,Ma; Shanhui,Chen; Teng,Zhao
EPI1055383	NA	China	2013-Dec-24	EPI_ISL_277044	A/chicken/Wuxi/JYJN132/2014	Beijing Institute of Microbiology and Epidemiology	Beijing Institute of Microbiology and Epidemiology	Maijuan,Ma; Shanhui,Chen; Teng,Zhao
EPI1055384	HA	China	2013-Dec-24	EPI_ISL_277044	A/chicken/Wuxi/JYJN132/2014	Beijing Institute of Microbiology and Epidemiology	Beijing Institute of Microbiology and Epidemiology	Maijuan,Ma; Shanhui,Chen; Teng,Zhao
EPI400162	MP	China	2009-Mar-01	EPI_ISL_130432	A/chicken/Nanjing/908/2009		Import from public-domain	Zhang,Y.; Teng,Q.; Ren,C.; Li,G.; Li,X.; Li,Z.; Li,Z.J.; Zhang,Y.E.
EPI400163	PB2	China	2009-Mar-01	EPI_ISL_130432	A/chicken/Nanjing/908/2009		Import from public-domain	Zhang,Y.; Teng,Q.; Ren,C.; Li,G.; Li,X.; Li,Z.; Li,Z.J.; Zhang,Y.E.
EPI400164	PB1	China	2009-Mar-01	EPI_ISL_130432	A/chicken/Nanjing/908/2009		Import from public-domain	Zhang,Y.; Teng,Q.; Ren,C.; Li,G.; Li,X.; Li,Z.; Li,Z.J.; Zhang,Y.E.
EPI400165	PA	China	2009-Mar-01	EPI_ISL_130432	A/chicken/Nanjing/908/2009		Import from public-domain	Zhang,Y.; Teng,Q.; Ren,C.; Li,G.; Li,X.; Li,Z.; Li,Z.J.; Zhang,Y.E.
EPI400166	NS	China	2009-Mar-01	EPI_ISL_130432	A/chicken/Nanjing/908/2009		Import from public-domain	Zhang,Y.; Teng,Q.; Ren,C.; Li,G.; Li,X.; Li,Z.; Li,Z.J.; Zhang,Y.E.
EPI400167	NP	China	2009-Mar-01	EPI_ISL_130432	A/chicken/Nanjing/908/2009		Import from public-domain	Zhang,Y.; Teng,Q.; Ren,C.; Li,G.; Li,X.; Li,Z.; Li,Z.J.; Zhang,Y.E.
EPI400168	NA	China	2009-Mar-01	EPI_ISL_130432	A/chicken/Nanjing/908/2009		Import from public-domain	Zhang,Y.; Teng,Q.; Ren,C.; Li,G.; Li,X.; Li,Z.; Li,Z.J.; Zhang,Y.E.
EPI400169	HA	China	2009-Mar-01	EPI_ISL_130432	A/chicken/Nanjing/908/2009		Import from public-domain	Zhang,Y.; Teng,Q.; Ren,C.; Li,G.; Li,X.; Li,Z.; Li,Z.J.; Zhang,Y.E.
EPI1055385	NP	China	2014-Feb-15	EPI_ISL_277045	A/duck/Wuxi/JYJN203/2014	Beijing Institute of Microbiology and Epidemiology	Beijing Institute of Microbiology and Epidemiology	Maijuan,Ma; Shanhui,Chen; Teng,Zhao
EPI1055386	NS	China	2014-Feb-15	EPI_ISL_277045	A/duck/Wuxi/JYJN203/2014	Beijing Institute of Microbiology and Epidemiology	Beijing Institute of Microbiology and Epidemiology	Maijuan,Ma; Shanhui,Chen; Teng,Zhao
EPI1055387	MP	China	2014-Feb-15	EPI_ISL_277045	A/duck/Wuxi/JYJN203/2014	Beijing Institute of Microbiology and Epidemiology	Beijing Institute of Microbiology and Epidemiology	Maijuan,Ma; Shanhui,Chen; Teng,Zhao
EPI1055388	PA	China	2014-Feb-15	EPI_ISL_277045	A/duck/Wuxi/JYJN203/2014	Beijing Institute of Microbiology and Epidemiology	Beijing Institute of Microbiology and Epidemiology	Maijuan,Ma; Shanhui,Chen; Teng,Zhao
EPI1055389	PB2	China	2014-Feb-15	EPI_ISL_277045	A/duck/Wuxi/JYJN203/2014	Beijing Institute of Microbiology and Epidemiology	Beijing Institute of Microbiology and Epidemiology	Maijuan,Ma; Shanhui,Chen; Teng,Zhao
EPI1055390	PB1	China	2014-Feb-15	EPI_ISL_277045	A/duck/Wuxi/JYJN203/2014	Beijing Institute of Microbiology and Epidemiology	Beijing Institute of Microbiology and Epidemiology	Maijuan,Ma; Shanhui,Chen; Teng,Zhao
EPI1055391	NA	China	2014-Feb-15	EPI_ISL_277045	A/duck/Wuxi/JYJN203/2014	Beijing Institute of Microbiology and Epidemiology	Beijing Institute of Microbiology and Epidemiology	Maijuan,Ma; Shanhui,Chen; Teng,Zhao
EPI1055392	HA	China	2014-Feb-15	EPI_ISL_277045	A/duck/Wuxi/JYJN203/2014	Beijing Institute of Microbiology and Epidemiology	Beijing Institute of Microbiology and Epidemiology	Maijuan,Ma; Shanhui,Chen; Teng,Zhao
EPI1055369	NP	China	2013-Dec-24	EPI_ISL_277043	A/duck/Wuxi/JYJN126/2014	Beijing Institute of Microbiology and Epidemiology	Beijing Institute of Microbiology and Epidemiology	Maijuan,Ma; Shanhui,Chen; Teng,Zhao
EPI1055370	NS	China	2013-Dec-24	EPI_ISL_277043	A/duck/Wuxi/JYJN126/2014	Beijing Institute of Microbiology and Epidemiology	Beijing Institute of Microbiology and Epidemiology	Maijuan,Ma; Shanhui,Chen; Teng,Zhao
EPI1055371	MP	China	2013-Dec-24	EPI_ISL_277043	A/duck/Wuxi/JYJN126/2014	Beijing Institute of Microbiology and Epidemiology	Beijing Institute of Microbiology and Epidemiology	Maijuan,Ma; Shanhui,Chen; Teng,Zhao
EPI1055372	PA	China	2013-Dec-24	EPI_ISL_277043	A/duck/Wuxi/JYJN126/2014	Beijing Institute of Microbiology and Epidemiology	Beijing Institute of Microbiology and Epidemiology	Maijuan,Ma; Shanhui,Chen; Teng,Zhao
EPI1055373	PB2	China	2013-Dec-24	EPI_ISL_277043	A/duck/Wuxi/JYJN126/2014	Beijing Institute of Microbiology and Epidemiology	Beijing Institute of Microbiology and Epidemiology	Maijuan,Ma; Shanhui,Chen; Teng,Zhao
EPI1055374	PB1	China	2013-Dec-24	EPI_ISL_277043	A/duck/Wuxi/JYJN126/2014	Beijing Institute of Microbiology and Epidemiology	Beijing Institute of Microbiology and Epidemiology	Maijuan,Ma; Shanhui,Chen; Teng,Zhao
EPI1055375	NA	China	2013-Dec-24	EPI_ISL_277043	A/duck/Wuxi/JYJN126/2014	Beijing Institute of Microbiology and Epidemiology	Beijing Institute of Microbiology and Epidemiology	Maijuan,Ma; Shanhui,Chen; Teng,Zhao
EPI1055376	HA	China	2013-Dec-24	EPI_ISL_277043	A/duck/Wuxi/JYJN126/2014	Beijing Institute of Microbiology and Epidemiology	Beijing Institute of Microbiology and Epidemiology	Maijuan,Ma; Shanhui,Chen; Teng,Zhao
EPI659348	PB2	China	2015-Apr-14	EPI_ISL_199117	A/duck/Hunan/04.14 YYGK440-P/2015(H11N2)		Institute of Microbiology, Chinese Academy of Sciences
EPI659349	PB1	China	2015-Apr-14	EPI_ISL_199117	A/duck/Hunan/04.14 YYGK440-P/2015(H11N2)		Institute of Microbiology, Chinese Academy of Sciences
EPI659344	NP	China	2015-Apr-14	EPI_ISL_199117	A/duck/Hunan/04.14 YYGK440-P/2015(H11N2)		Institute of Microbiology, Chinese Academy of Sciences
EPI659345	NS	China	2015-Apr-14	EPI_ISL_199117	A/duck/Hunan/04.14 YYGK440-P/2015(H11N2)		Institute of Microbiology, Chinese Academy of Sciences
EPI659346	MP	China	2015-Apr-14	EPI_ISL_199117	A/duck/Hunan/04.14 YYGK440-P/2015(H11N2)		Institute of Microbiology, Chinese Academy of Sciences
EPI659347	PA	China	2015-Apr-14	EPI_ISL_199117	A/duck/Hunan/04.14 YYGK440-P/2015(H11N2)		Institute of Microbiology, Chinese Academy of Sciences
EPI659350	NA	China	2015-Apr-14	EPI_ISL_199117	A/duck/Hunan/04.14 YYGK440-P/2015(H11N2)		Institute of Microbiology, Chinese Academy of Sciences
EPI659351	HA	China	2015-Apr-14	EPI_ISL_199117	A/duck/Hunan/04.14 YYGK440-P/2015(H11N2)		Institute of Microbiology, Chinese Academy of Sciences
EPI855783	NP	Japan	2012-Oct-01	EPI_ISL_237163	A/duck/Saga/411005/2012	National Institute of Animal Health	National Institute of Animal Health
EPI855785	NS	Japan	2012-Oct-01	EPI_ISL_237163	A/duck/Saga/411005/2012	National Institute of Animal Health	National Institute of Animal Health
EPI855786	MP	Japan	2012-Oct-01	EPI_ISL_237163	A/duck/Saga/411005/2012	National Institute of Animal Health	National Institute of Animal Health
EPI855790	PA	Japan	2012-Oct-01	EPI_ISL_237163	A/duck/Saga/411005/2012	National Institute of Animal Health	National Institute of Animal Health
EPI855791	PB2	Japan	2012-Oct-01	EPI_ISL_237163	A/duck/Saga/411005/2012	National Institute of Animal Health	National Institute of Animal Health
EPI855793	PB1	Japan	2012-Oct-01	EPI_ISL_237163	A/duck/Saga/411005/2012	National Institute of Animal Health	National Institute of Animal Health
EPI855795	NA	Japan	2012-Oct-01	EPI_ISL_237163	A/duck/Saga/411005/2012	National Institute of Animal Health	National Institute of Animal Health
EPI855798	HA	Japan	2012-Oct-01	EPI_ISL_237163	A/duck/Saga/411005/2012	National Institute of Animal Health	National Institute of Animal Health
EPI331895	NS	China	2009-Jul-01	EPI_ISL_94966	A/duck/Jiangxi/k0701/2009		Import from public-domain	Zhao,K.; Zhao,G.; Liu,X.; Liu,W.; Liu,X.
EPI331896	MP	China	2009-Jul-01	EPI_ISL_94966	A/duck/Jiangxi/k0701/2009		Import from public-domain	Zhao,K.; Zhao,G.; Liu,X.; Liu,W.; Liu,X.
EPI331897	NA	China	2009-Jul-01	EPI_ISL_94966	A/duck/Jiangxi/k0701/2009		Import from public-domain	Zhao,K.; Zhao,G.; Liu,X.; Liu,W.; Liu,X.
EPI331898	NP	China	2009-Jul-01	EPI_ISL_94966	A/duck/Jiangxi/k0701/2009		Import from public-domain	Zhao,K.; Zhao,G.; Liu,X.; Liu,W.; Liu,X.
EPI331899	HA	China	2009-Jul-01	EPI_ISL_94966	A/duck/Jiangxi/k0701/2009		Import from public-domain	Zhao,K.; Zhao,G.; Liu,X.; Liu,W.; Liu,X.
EPI331900	PA	China	2009-Jul-01	EPI_ISL_94966	A/duck/Jiangxi/k0701/2009		Import from public-domain	Zhao,K.; Zhao,G.; Liu,X.; Liu,W.; Liu,X.
EPI331901	PB1	China	2009-Jul-01	EPI_ISL_94966	A/duck/Jiangxi/k0701/2009		Import from public-domain	Zhao,K.; Zhao,G.; Liu,X.; Liu,W.; Liu,X.
EPI331902	PB2	China	2009-Jul-01	EPI_ISL_94966	A/duck/Jiangxi/k0701/2009		Import from public-domain	Zhao,K.; Zhao,G.; Liu,X.; Liu,W.; Liu,X.
EPI590240	NP	Japan	2014-Oct-18	EPI_ISL_179430	A/duck/Hokkaido/WZ1/2014		Import from public-domain	Kida,H.; Sakoda,Y.; Okamatsu,M.; Matsuno,K.; Masani,K.; Hatamachi,J.
EPI590238	PA	Japan	2014-Oct-18	EPI_ISL_179430	A/duck/Hokkaido/WZ1/2014		Import from public-domain	Kida,H.; Sakoda,Y.; Okamatsu,M.; Matsuno,K.; Masani,K.; Hatamachi,J.
EPI590237	PB1	Japan	2014-Oct-18	EPI_ISL_179430	A/duck/Hokkaido/WZ1/2014		Import from public-domain	Kida,H.; Sakoda,Y.; Okamatsu,M.; Matsuno,K.; Masani,K.; Hatamachi,J.
EPI590239	HA	Japan	2014-Oct-18	EPI_ISL_179430	A/duck/Hokkaido/WZ1/2014		Import from public-domain	Kida,H.; Sakoda,Y.; Okamatsu,M.; Matsuno,K.; Masani,K.; Hatamachi,J.
EPI590241	NA	Japan	2014-Oct-18	EPI_ISL_179430	A/duck/Hokkaido/WZ1/2014		Import from public-domain	Kida,H.; Sakoda,Y.; Okamatsu,M.; Matsuno,K.; Masani,K.; Hatamachi,J.
EPI590232	NS	Japan	2014-Oct-18	EPI_ISL_179430	A/duck/Hokkaido/WZ1/2014		Import from public-domain	Kida,H.; Sakoda,Y.; Okamatsu,M.; Matsuno,K.; Masani,K.; Hatamachi,J.
EPI590235	MP	Japan	2014-Oct-18	EPI_ISL_179430	A/duck/Hokkaido/WZ1/2014		Import from public-domain	Kida,H.; Sakoda,Y.; Okamatsu,M.; Matsuno,K.; Masani,K.; Hatamachi,J.
EPI590236	PB2	Japan	2014-Oct-18	EPI_ISL_179430	A/duck/Hokkaido/WZ1/2014		Import from public-domain	Kida,H.; Sakoda,Y.; Okamatsu,M.; Matsuno,K.; Masani,K.; Hatamachi,J.
EPI1151731	PB2	Japan	2014-Oct-18	EPI_ISL_179430	A/duck/Hokkaido/WZ1/2014		Import from public-domain	Kida,H.; Sakoda,Y.; Okamatsu,M.; Matsuno,K.; Masani,K.; Hatamachi,J.
EPI1151732	PB1	Japan	2014-Oct-18	EPI_ISL_179430	A/duck/Hokkaido/WZ1/2014		Import from public-domain	Kida,H.; Sakoda,Y.; Okamatsu,M.; Matsuno,K.; Masani,K.; Hatamachi,J.
EPI1151733	PA	Japan	2014-Oct-18	EPI_ISL_179430	A/duck/Hokkaido/WZ1/2014		Import from public-domain	Kida,H.; Sakoda,Y.; Okamatsu,M.; Matsuno,K.; Masani,K.; Hatamachi,J.
EPI1151734	HA	Japan	2014-Oct-18	EPI_ISL_179430	A/duck/Hokkaido/WZ1/2014		Import from public-domain	Kida,H.; Sakoda,Y.; Okamatsu,M.; Matsuno,K.; Masani,K.; Hatamachi,J.
EPI1151735	NP	Japan	2014-Oct-18	EPI_ISL_179430	A/duck/Hokkaido/WZ1/2014		Import from public-domain	Kida,H.; Sakoda,Y.; Okamatsu,M.; Matsuno,K.; Masani,K.; Hatamachi,J.
EPI1151736	NA	Japan	2014-Oct-18	EPI_ISL_179430	A/duck/Hokkaido/WZ1/2014		Import from public-domain	Kida,H.; Sakoda,Y.; Okamatsu,M.; Matsuno,K.; Masani,K.; Hatamachi,J.
EPI1151737	MP	Japan	2014-Oct-18	EPI_ISL_179430	A/duck/Hokkaido/WZ1/2014		Import from public-domain	Kida,H.; Sakoda,Y.; Okamatsu,M.; Matsuno,K.; Masani,K.; Hatamachi,J.
EPI1151738	NS	Japan	2014-Oct-18	EPI_ISL_179430	A/duck/Hokkaido/WZ1/2014		Import from public-domain	Kida,H.; Sakoda,Y.; Okamatsu,M.; Matsuno,K.; Masani,K.; Hatamachi,J.
EPI506484	HA	Thailand	2012-Feb-28	EPI_ISL_156339	A/duck/Thailand/CU-12326T/2012		Import from public-domain	Chaiyawong,S.; Boonyapisitsopa,S.; Nonthabenjawan,N.; Jairak,W.; Tangwangvivat,R.; Tuanudom,R.; Prakairungnamthip,D.; Tunterak,W.; Thanawongnuwech,R.; Amonsin,A.
EPI506482	PB1	Thailand	2012-Feb-28	EPI_ISL_156339	A/duck/Thailand/CU-12326T/2012		Import from public-domain	Chaiyawong,S.; Boonyapisitsopa,S.; Nonthabenjawan,N.; Jairak,W.; Tangwangvivat,R.; Tuanudom,R.; Prakairungnamthip,D.; Tunterak,W.; Thanawongnuwech,R.; Amonsin,A.
EPI506485	NP	Thailand	2012-Feb-28	EPI_ISL_156339	A/duck/Thailand/CU-12326T/2012		Import from public-domain	Chaiyawong,S.; Boonyapisitsopa,S.; Nonthabenjawan,N.; Jairak,W.; Tangwangvivat,R.; Tuanudom,R.; Prakairungnamthip,D.; Tunterak,W.; Thanawongnuwech,R.; Amonsin,A.
EPI506488	NS	Thailand	2012-Feb-28	EPI_ISL_156339	A/duck/Thailand/CU-12326T/2012		Import from public-domain	Chaiyawong,S.; Boonyapisitsopa,S.; Nonthabenjawan,N.; Jairak,W.; Tangwangvivat,R.; Tuanudom,R.; Prakairungnamthip,D.; Tunterak,W.; Thanawongnuwech,R.; Amonsin,A.
EPI506486	NA	Thailand	2012-Feb-28	EPI_ISL_156339	A/duck/Thailand/CU-12326T/2012		Import from public-domain	Chaiyawong,S.; Boonyapisitsopa,S.; Nonthabenjawan,N.; Jairak,W.; Tangwangvivat,R.; Tuanudom,R.; Prakairungnamthip,D.; Tunterak,W.; Thanawongnuwech,R.; Amonsin,A.
EPI506487	MP	Thailand	2012-Feb-28	EPI_ISL_156339	A/duck/Thailand/CU-12326T/2012		Import from public-domain	Chaiyawong,S.; Boonyapisitsopa,S.; Nonthabenjawan,N.; Jairak,W.; Tangwangvivat,R.; Tuanudom,R.; Prakairungnamthip,D.; Tunterak,W.; Thanawongnuwech,R.; Amonsin,A.
EPI506529	PA	Thailand	2012-Feb-28	EPI_ISL_156339	A/duck/Thailand/CU-12326T/2012		Import from public-domain	Chaiyawong,S.; Boonyapisitsopa,S.; Nonthabenjawan,N.; Jairak,W.; Tangwangvivat,R.; Tuanudom,R.; Prakairungnamthip,D.; Tunterak,W.; Thanawongnuwech,R.; Amonsin,A.
EPI506541	PB2	Thailand	2012-Feb-28	EPI_ISL_156339	A/duck/Thailand/CU-12326T/2012		Import from public-domain	Chaiyawong,S.; Boonyapisitsopa,S.; Nonthabenjawan,N.; Jairak,W.; Tangwangvivat,R.; Tuanudom,R.; Prakairungnamthip,D.; Tunterak,W.; Thanawongnuwech,R.; Amonsin,A.
EPI1154134	NA	United States	2016-Oct-22	EPI_ISL_294023	A/pintail duck/Illinois/16OS1842/2016		Import from public-domain	Killian,M.; Franzen,K.; Camp,P.; Stuber,T.; Robbe-Austerman,S.; Lauterbach,S.; Nolting,J.; Bowman,A.
EPI1154095	MP	United States	2016-Oct-22	EPI_ISL_294023	A/pintail duck/Illinois/16OS1842/2016		Import from public-domain	Killian,M.; Franzen,K.; Camp,P.; Stuber,T.; Robbe-Austerman,S.; Lauterbach,S.; Nolting,J.; Bowman,A.
EPI1154568	PB1	United States	2016-Oct-22	EPI_ISL_294023	A/pintail duck/Illinois/16OS1842/2016		Import from public-domain	Killian,M.; Franzen,K.; Camp,P.; Stuber,T.; Robbe-Austerman,S.; Lauterbach,S.; Nolting,J.; Bowman,A.
EPI1154332	HA	United States	2016-Oct-22	EPI_ISL_294023	A/pintail duck/Illinois/16OS1842/2016		Import from public-domain	Killian,M.; Franzen,K.; Camp,P.; Stuber,T.; Robbe-Austerman,S.; Lauterbach,S.; Nolting,J.; Bowman,A.
EPI1153615	NS	United States	2016-Oct-22	EPI_ISL_294023	A/pintail duck/Illinois/16OS1842/2016		Import from public-domain	Killian,M.; Franzen,K.; Camp,P.; Stuber,T.; Robbe-Austerman,S.; Lauterbach,S.; Nolting,J.; Bowman,A.
EPI1154653	PA	United States	2016-Oct-22	EPI_ISL_294023	A/pintail duck/Illinois/16OS1842/2016		Import from public-domain	Killian,M.; Franzen,K.; Camp,P.; Stuber,T.; Robbe-Austerman,S.; Lauterbach,S.; Nolting,J.; Bowman,A.
EPI1154596	NP	United States	2016-Oct-22	EPI_ISL_294023	A/pintail duck/Illinois/16OS1842/2016		Import from public-domain	Killian,M.; Franzen,K.; Camp,P.; Stuber,T.; Robbe-Austerman,S.; Lauterbach,S.; Nolting,J.; Bowman,A.
EPI1154638	PB2	United States	2016-Oct-22	EPI_ISL_294023	A/pintail duck/Illinois/16OS1842/2016		Import from public-domain	Killian,M.; Franzen,K.; Camp,P.; Stuber,T.; Robbe-Austerman,S.; Lauterbach,S.; Nolting,J.; Bowman,A.
EPI420206	HA	United States	2010-Oct-23	EPI_ISL_135130	A/northern pintail/California/2548/2010		Import from public-domain	Wentworth,D.E.; Dugan,V.; Halpin,R.; Lin,X.; Bera,J.; Ghedin,E.; Fedorova,N.; Overton,L.; Tsitrin,T.; Stockwell,T.; Amedeo,P.; Bishop,B.; Chen,H.; Edworthy,P.; Gupta,N.; Katzel,D.; Li,K.; Schobel,S.; Shrivastava,S.; Thovarai,V.; Wang,S.; Boyce,W.M.; Goldstein,T.; Lindsay,L.; Plancarte,M.; Bao,Y.; Sanders,R.; Dernovoy,D.; Kiryutin,B.; Lipman,D.J.; Tatusova,T.
EPI420245	MP	United States	2010-Oct-23	EPI_ISL_135130	A/northern pintail/California/2548/2010		Import from public-domain	Wentworth,D.E.; Dugan,V.; Halpin,R.; Lin,X.; Bera,J.; Ghedin,E.; Fedorova,N.; Overton,L.; Tsitrin,T.; Stockwell,T.; Amedeo,P.; Bishop,B.; Chen,H.; Edworthy,P.; Gupta,N.; Katzel,D.; Li,K.; Schobel,S.; Shrivastava,S.; Thovarai,V.; Wang,S.; Boyce,W.M.; Goldstein,T.; Lindsay,L.; Plancarte,M.; Bao,Y.; Sanders,R.; Dernovoy,D.; Kiryutin,B.; Lipman,D.J.; Tatusova,T.
EPI420246	NA	United States	2010-Oct-23	EPI_ISL_135130	A/northern pintail/California/2548/2010		Import from public-domain	Wentworth,D.E.; Dugan,V.; Halpin,R.; Lin,X.; Bera,J.; Ghedin,E.; Fedorova,N.; Overton,L.; Tsitrin,T.; Stockwell,T.; Amedeo,P.; Bishop,B.; Chen,H.; Edworthy,P.; Gupta,N.; Katzel,D.; Li,K.; Schobel,S.; Shrivastava,S.; Thovarai,V.; Wang,S.; Boyce,W.M.; Goldstein,T.; Lindsay,L.; Plancarte,M.; Bao,Y.; Sanders,R.; Dernovoy,D.; Kiryutin,B.; Lipman,D.J.; Tatusova,T.
EPI420247	NP	United States	2010-Oct-23	EPI_ISL_135130	A/northern pintail/California/2548/2010		Import from public-domain	Wentworth,D.E.; Dugan,V.; Halpin,R.; Lin,X.; Bera,J.; Ghedin,E.; Fedorova,N.; Overton,L.; Tsitrin,T.; Stockwell,T.; Amedeo,P.; Bishop,B.; Chen,H.; Edworthy,P.; Gupta,N.; Katzel,D.; Li,K.; Schobel,S.; Shrivastava,S.; Thovarai,V.; Wang,S.; Boyce,W.M.; Goldstein,T.; Lindsay,L.; Plancarte,M.; Bao,Y.; Sanders,R.; Dernovoy,D.; Kiryutin,B.; Lipman,D.J.; Tatusova,T.
EPI420248	NS	United States	2010-Oct-23	EPI_ISL_135130	A/northern pintail/California/2548/2010		Import from public-domain	Wentworth,D.E.; Dugan,V.; Halpin,R.; Lin,X.; Bera,J.; Ghedin,E.; Fedorova,N.; Overton,L.; Tsitrin,T.; Stockwell,T.; Amedeo,P.; Bishop,B.; Chen,H.; Edworthy,P.; Gupta,N.; Katzel,D.; Li,K.; Schobel,S.; Shrivastava,S.; Thovarai,V.; Wang,S.; Boyce,W.M.; Goldstein,T.; Lindsay,L.; Plancarte,M.; Bao,Y.; Sanders,R.; Dernovoy,D.; Kiryutin,B.; Lipman,D.J.; Tatusova,T.
EPI420249	PA	United States	2010-Oct-23	EPI_ISL_135130	A/northern pintail/California/2548/2010		Import from public-domain	Wentworth,D.E.; Dugan,V.; Halpin,R.; Lin,X.; Bera,J.; Ghedin,E.; Fedorova,N.; Overton,L.; Tsitrin,T.; Stockwell,T.; Amedeo,P.; Bishop,B.; Chen,H.; Edworthy,P.; Gupta,N.; Katzel,D.; Li,K.; Schobel,S.; Shrivastava,S.; Thovarai,V.; Wang,S.; Boyce,W.M.; Goldstein,T.; Lindsay,L.; Plancarte,M.; Bao,Y.; Sanders,R.; Dernovoy,D.; Kiryutin,B.; Lipman,D.J.; Tatusova,T.
EPI420250	PB1	United States	2010-Oct-23	EPI_ISL_135130	A/northern pintail/California/2548/2010		Import from public-domain	Wentworth,D.E.; Dugan,V.; Halpin,R.; Lin,X.; Bera,J.; Ghedin,E.; Fedorova,N.; Overton,L.; Tsitrin,T.; Stockwell,T.; Amedeo,P.; Bishop,B.; Chen,H.; Edworthy,P.; Gupta,N.; Katzel,D.; Li,K.; Schobel,S.; Shrivastava,S.; Thovarai,V.; Wang,S.; Boyce,W.M.; Goldstein,T.; Lindsay,L.; Plancarte,M.; Bao,Y.; Sanders,R.; Dernovoy,D.; Kiryutin,B.; Lipman,D.J.; Tatusova,T.
EPI420252	PB2	United States	2010-Oct-23	EPI_ISL_135130	A/northern pintail/California/2548/2010		Import from public-domain	Wentworth,D.E.; Dugan,V.; Halpin,R.; Lin,X.; Bera,J.; Ghedin,E.; Fedorova,N.; Overton,L.; Tsitrin,T.; Stockwell,T.; Amedeo,P.; Bishop,B.; Chen,H.; Edworthy,P.; Gupta,N.; Katzel,D.; Li,K.; Schobel,S.; Shrivastava,S.; Thovarai,V.; Wang,S.; Boyce,W.M.; Goldstein,T.; Lindsay,L.; Plancarte,M.; Bao,Y.; Sanders,R.; Dernovoy,D.; Kiryutin,B.; Lipman,D.J.; Tatusova,T.
EPI177977	PB2	United States	2006-Mar-16	EPI_ISL_29896	A/northern pintail/California/44291-447/2006		Import from public-domain
EPI178096	NP	United States	2006-Mar-16	EPI_ISL_29896	A/northern pintail/California/44291-447/2006		Import from public-domain
EPI178007	PB1	United States	2006-Mar-16	EPI_ISL_29896	A/northern pintail/California/44291-447/2006		Import from public-domain
EPI178036	PA	United States	2006-Mar-16	EPI_ISL_29896	A/northern pintail/California/44291-447/2006		Import from public-domain
EPI178183	NS	United States	2006-Mar-16	EPI_ISL_29896	A/northern pintail/California/44291-447/2006		Import from public-domain
EPI178066	HA	United States	2006-Mar-16	EPI_ISL_29896	A/northern pintail/California/44291-447/2006		Import from public-domain
EPI178125	NA	United States	2006-Mar-16	EPI_ISL_29896	A/northern pintail/California/44291-447/2006		Import from public-domain
EPI178153	MP	United States	2006-Mar-16	EPI_ISL_29896	A/northern pintail/California/44291-447/2006		Import from public-domain
EPI178082	NP	United States	2006-Sep-11	EPI_ISL_29882	A/northern pintail/California/44221-692/2006		Import from public-domain
EPI177963	PB2	United States	2006-Sep-11	EPI_ISL_29882	A/northern pintail/California/44221-692/2006		Import from public-domain
EPI177993	PB1	United States	2006-Sep-11	EPI_ISL_29882	A/northern pintail/California/44221-692/2006		Import from public-domain
EPI178111	NA	United States	2006-Sep-11	EPI_ISL_29882	A/northern pintail/California/44221-692/2006		Import from public-domain
EPI178169	NS	United States	2006-Sep-11	EPI_ISL_29882	A/northern pintail/California/44221-692/2006		Import from public-domain
EPI178022	PA	United States	2006-Sep-11	EPI_ISL_29882	A/northern pintail/California/44221-692/2006		Import from public-domain
EPI178052	HA	United States	2006-Sep-11	EPI_ISL_29882	A/northern pintail/California/44221-692/2006		Import from public-domain
EPI178140	MP	United States	2006-Sep-11	EPI_ISL_29882	A/northern pintail/California/44221-692/2006		Import from public-domain
EPI1537177	NA	United States	2017-Oct-14	EPI_ISL_376276	A/American green-winged teal/Wisconsin/17OS4132/2017		Import from public-domain	Killian,M.L.; Franzen,K.; Camp,P.; Stuber,T.; Robbe-Austerman,S.; Lauterbach,S.; Nolting,J.; Bowman,A.
EPI1538161	NP	United States	2017-Oct-14	EPI_ISL_376276	A/American green-winged teal/Wisconsin/17OS4132/2017		Import from public-domain	Killian,M.L.; Franzen,K.; Camp,P.; Stuber,T.; Robbe-Austerman,S.; Lauterbach,S.; Nolting,J.; Bowman,A.
EPI1537893	HA	United States	2017-Oct-14	EPI_ISL_376276	A/American green-winged teal/Wisconsin/17OS4132/2017		Import from public-domain	Killian,M.L.; Franzen,K.; Camp,P.; Stuber,T.; Robbe-Austerman,S.; Lauterbach,S.; Nolting,J.; Bowman,A.
EPI1538117	PA	United States	2017-Oct-14	EPI_ISL_376276	A/American green-winged teal/Wisconsin/17OS4132/2017		Import from public-domain	Killian,M.L.; Franzen,K.; Camp,P.; Stuber,T.; Robbe-Austerman,S.; Lauterbach,S.; Nolting,J.; Bowman,A.
EPI1537477	NS	United States	2017-Oct-14	EPI_ISL_376276	A/American green-winged teal/Wisconsin/17OS4132/2017		Import from public-domain	Killian,M.L.; Franzen,K.; Camp,P.; Stuber,T.; Robbe-Austerman,S.; Lauterbach,S.; Nolting,J.; Bowman,A.
EPI1538138	MP	United States	2017-Oct-14	EPI_ISL_376276	A/American green-winged teal/Wisconsin/17OS4132/2017		Import from public-domain	Killian,M.L.; Franzen,K.; Camp,P.; Stuber,T.; Robbe-Austerman,S.; Lauterbach,S.; Nolting,J.; Bowman,A.
EPI1537826	PB2	United States	2017-Oct-14	EPI_ISL_376276	A/American green-winged teal/Wisconsin/17OS4132/2017		Import from public-domain	Killian,M.L.; Franzen,K.; Camp,P.; Stuber,T.; Robbe-Austerman,S.; Lauterbach,S.; Nolting,J.; Bowman,A.
EPI1538093	PB1	United States	2017-Oct-14	EPI_ISL_376276	A/American green-winged teal/Wisconsin/17OS4132/2017		Import from public-domain	Killian,M.L.; Franzen,K.; Camp,P.; Stuber,T.; Robbe-Austerman,S.; Lauterbach,S.; Nolting,J.; Bowman,A.
EPI614039	PA	United States	2012-Sep-15	EPI_ISL_189502	A/American green-winged teal/Ohio/12OS2161/2012		Import from public-domain	Wentworth,D.E.; Halpin,R.A.; Lin,X.; Bera,J.; Akopov,A.; Ransier,A.; Mohan,M.; Fedorova,N.; Tsitrin,T.; Puri,V.; Stockwell,T.; Amedeo,P.; Appalla,L.; Bishop,B.; Edworthy,P.; Gupta,N.; Hoover,J.; Katzel,D.; Schobel,S.; Shrivastava,S.; Thovarai,V.; Wang,S.; Slemons,R.D.; Nolting,J.M.; Bao,Y.; Sanders,R.; Zhdanov,S.; Kiryutin,B.; Lipman,D.J.; Tatusova,T.; Bowman,A.S.
EPI616117	HA	United States	2012-Sep-15	EPI_ISL_189502	A/American green-winged teal/Ohio/12OS2161/2012		Import from public-domain	Wentworth,D.E.; Halpin,R.A.; Lin,X.; Bera,J.; Akopov,A.; Ransier,A.; Mohan,M.; Fedorova,N.; Tsitrin,T.; Puri,V.; Stockwell,T.; Amedeo,P.; Appalla,L.; Bishop,B.; Edworthy,P.; Gupta,N.; Hoover,J.; Katzel,D.; Schobel,S.; Shrivastava,S.; Thovarai,V.; Wang,S.; Slemons,R.D.; Nolting,J.M.; Bao,Y.; Sanders,R.; Zhdanov,S.; Kiryutin,B.; Lipman,D.J.; Tatusova,T.; Bowman,A.S.
EPI616118	MP	United States	2012-Sep-15	EPI_ISL_189502	A/American green-winged teal/Ohio/12OS2161/2012		Import from public-domain	Wentworth,D.E.; Halpin,R.A.; Lin,X.; Bera,J.; Akopov,A.; Ransier,A.; Mohan,M.; Fedorova,N.; Tsitrin,T.; Puri,V.; Stockwell,T.; Amedeo,P.; Appalla,L.; Bishop,B.; Edworthy,P.; Gupta,N.; Hoover,J.; Katzel,D.; Schobel,S.; Shrivastava,S.; Thovarai,V.; Wang,S.; Slemons,R.D.; Nolting,J.M.; Bao,Y.; Sanders,R.; Zhdanov,S.; Kiryutin,B.; Lipman,D.J.; Tatusova,T.; Bowman,A.S.
EPI616119	NA	United States	2012-Sep-15	EPI_ISL_189502	A/American green-winged teal/Ohio/12OS2161/2012		Import from public-domain	Wentworth,D.E.; Halpin,R.A.; Lin,X.; Bera,J.; Akopov,A.; Ransier,A.; Mohan,M.; Fedorova,N.; Tsitrin,T.; Puri,V.; Stockwell,T.; Amedeo,P.; Appalla,L.; Bishop,B.; Edworthy,P.; Gupta,N.; Hoover,J.; Katzel,D.; Schobel,S.; Shrivastava,S.; Thovarai,V.; Wang,S.; Slemons,R.D.; Nolting,J.M.; Bao,Y.; Sanders,R.; Zhdanov,S.; Kiryutin,B.; Lipman,D.J.; Tatusova,T.; Bowman,A.S.
EPI616120	NP	United States	2012-Sep-15	EPI_ISL_189502	A/American green-winged teal/Ohio/12OS2161/2012		Import from public-domain	Wentworth,D.E.; Halpin,R.A.; Lin,X.; Bera,J.; Akopov,A.; Ransier,A.; Mohan,M.; Fedorova,N.; Tsitrin,T.; Puri,V.; Stockwell,T.; Amedeo,P.; Appalla,L.; Bishop,B.; Edworthy,P.; Gupta,N.; Hoover,J.; Katzel,D.; Schobel,S.; Shrivastava,S.; Thovarai,V.; Wang,S.; Slemons,R.D.; Nolting,J.M.; Bao,Y.; Sanders,R.; Zhdanov,S.; Kiryutin,B.; Lipman,D.J.; Tatusova,T.; Bowman,A.S.
EPI616121	NS	United States	2012-Sep-15	EPI_ISL_189502	A/American green-winged teal/Ohio/12OS2161/2012		Import from public-domain	Wentworth,D.E.; Halpin,R.A.; Lin,X.; Bera,J.; Akopov,A.; Ransier,A.; Mohan,M.; Fedorova,N.; Tsitrin,T.; Puri,V.; Stockwell,T.; Amedeo,P.; Appalla,L.; Bishop,B.; Edworthy,P.; Gupta,N.; Hoover,J.; Katzel,D.; Schobel,S.; Shrivastava,S.; Thovarai,V.; Wang,S.; Slemons,R.D.; Nolting,J.M.; Bao,Y.; Sanders,R.; Zhdanov,S.; Kiryutin,B.; Lipman,D.J.; Tatusova,T.; Bowman,A.S.
EPI616122	PB1	United States	2012-Sep-15	EPI_ISL_189502	A/American green-winged teal/Ohio/12OS2161/2012		Import from public-domain	Wentworth,D.E.; Halpin,R.A.; Lin,X.; Bera,J.; Akopov,A.; Ransier,A.; Mohan,M.; Fedorova,N.; Tsitrin,T.; Puri,V.; Stockwell,T.; Amedeo,P.; Appalla,L.; Bishop,B.; Edworthy,P.; Gupta,N.; Hoover,J.; Katzel,D.; Schobel,S.; Shrivastava,S.; Thovarai,V.; Wang,S.; Slemons,R.D.; Nolting,J.M.; Bao,Y.; Sanders,R.; Zhdanov,S.; Kiryutin,B.; Lipman,D.J.; Tatusova,T.; Bowman,A.S.
EPI616123	PB2	United States	2012-Sep-15	EPI_ISL_189502	A/American green-winged teal/Ohio/12OS2161/2012		Import from public-domain	Wentworth,D.E.; Halpin,R.A.; Lin,X.; Bera,J.; Akopov,A.; Ransier,A.; Mohan,M.; Fedorova,N.; Tsitrin,T.; Puri,V.; Stockwell,T.; Amedeo,P.; Appalla,L.; Bishop,B.; Edworthy,P.; Gupta,N.; Hoover,J.; Katzel,D.; Schobel,S.; Shrivastava,S.; Thovarai,V.; Wang,S.; Slemons,R.D.; Nolting,J.M.; Bao,Y.; Sanders,R.; Zhdanov,S.; Kiryutin,B.; Lipman,D.J.; Tatusova,T.; Bowman,A.S.
EPI419332	HA	United States	2010-Oct-31	EPI_ISL_135014	A/American green-winged teal/Illinois/10OS3662/2010		Import from public-domain	Wentworth,D.E.; Dugan,V.; Halpin,R.; Lin,X.; Bera,J.; Wester,E.; Ghedin,E.; Fedorova,N.; Tsitrin,T.; Stockwell,T.; Amedeo,P.; Bishop,B.; Edworthy,P.; Gupta,N.; Katzel,D.; Li,K.; Schobel,S.; Shrivastava,S.; Thovarai,V.; Wang,S.; Slemons,R.; Nolting,J.; Bao,Y.; Sanders,R.; Dernovoy,D.; Kiryutin,B.; Lipman,D.J.; Tatusova,T.
EPI419364	MP	United States	2010-Oct-31	EPI_ISL_135014	A/American green-winged teal/Illinois/10OS3662/2010		Import from public-domain	Wentworth,D.E.; Dugan,V.; Halpin,R.; Lin,X.; Bera,J.; Wester,E.; Ghedin,E.; Fedorova,N.; Tsitrin,T.; Stockwell,T.; Amedeo,P.; Bishop,B.; Edworthy,P.; Gupta,N.; Katzel,D.; Li,K.; Schobel,S.; Shrivastava,S.; Thovarai,V.; Wang,S.; Slemons,R.; Nolting,J.; Bao,Y.; Sanders,R.; Dernovoy,D.; Kiryutin,B.; Lipman,D.J.; Tatusova,T.
EPI419365	NA	United States	2010-Oct-31	EPI_ISL_135014	A/American green-winged teal/Illinois/10OS3662/2010		Import from public-domain	Wentworth,D.E.; Dugan,V.; Halpin,R.; Lin,X.; Bera,J.; Wester,E.; Ghedin,E.; Fedorova,N.; Tsitrin,T.; Stockwell,T.; Amedeo,P.; Bishop,B.; Edworthy,P.; Gupta,N.; Katzel,D.; Li,K.; Schobel,S.; Shrivastava,S.; Thovarai,V.; Wang,S.; Slemons,R.; Nolting,J.; Bao,Y.; Sanders,R.; Dernovoy,D.; Kiryutin,B.; Lipman,D.J.; Tatusova,T.
EPI419366	NP	United States	2010-Oct-31	EPI_ISL_135014	A/American green-winged teal/Illinois/10OS3662/2010		Import from public-domain	Wentworth,D.E.; Dugan,V.; Halpin,R.; Lin,X.; Bera,J.; Wester,E.; Ghedin,E.; Fedorova,N.; Tsitrin,T.; Stockwell,T.; Amedeo,P.; Bishop,B.; Edworthy,P.; Gupta,N.; Katzel,D.; Li,K.; Schobel,S.; Shrivastava,S.; Thovarai,V.; Wang,S.; Slemons,R.; Nolting,J.; Bao,Y.; Sanders,R.; Dernovoy,D.; Kiryutin,B.; Lipman,D.J.; Tatusova,T.
EPI419367	NS	United States	2010-Oct-31	EPI_ISL_135014	A/American green-winged teal/Illinois/10OS3662/2010		Import from public-domain	Wentworth,D.E.; Dugan,V.; Halpin,R.; Lin,X.; Bera,J.; Wester,E.; Ghedin,E.; Fedorova,N.; Tsitrin,T.; Stockwell,T.; Amedeo,P.; Bishop,B.; Edworthy,P.; Gupta,N.; Katzel,D.; Li,K.; Schobel,S.; Shrivastava,S.; Thovarai,V.; Wang,S.; Slemons,R.; Nolting,J.; Bao,Y.; Sanders,R.; Dernovoy,D.; Kiryutin,B.; Lipman,D.J.; Tatusova,T.
EPI419368	PA	United States	2010-Oct-31	EPI_ISL_135014	A/American green-winged teal/Illinois/10OS3662/2010		Import from public-domain	Wentworth,D.E.; Dugan,V.; Halpin,R.; Lin,X.; Bera,J.; Wester,E.; Ghedin,E.; Fedorova,N.; Tsitrin,T.; Stockwell,T.; Amedeo,P.; Bishop,B.; Edworthy,P.; Gupta,N.; Katzel,D.; Li,K.; Schobel,S.; Shrivastava,S.; Thovarai,V.; Wang,S.; Slemons,R.; Nolting,J.; Bao,Y.; Sanders,R.; Dernovoy,D.; Kiryutin,B.; Lipman,D.J.; Tatusova,T.
EPI419369	PB1	United States	2010-Oct-31	EPI_ISL_135014	A/American green-winged teal/Illinois/10OS3662/2010		Import from public-domain	Wentworth,D.E.; Dugan,V.; Halpin,R.; Lin,X.; Bera,J.; Wester,E.; Ghedin,E.; Fedorova,N.; Tsitrin,T.; Stockwell,T.; Amedeo,P.; Bishop,B.; Edworthy,P.; Gupta,N.; Katzel,D.; Li,K.; Schobel,S.; Shrivastava,S.; Thovarai,V.; Wang,S.; Slemons,R.; Nolting,J.; Bao,Y.; Sanders,R.; Dernovoy,D.; Kiryutin,B.; Lipman,D.J.; Tatusova,T.
EPI419370	PB2	United States	2010-Oct-31	EPI_ISL_135014	A/American green-winged teal/Illinois/10OS3662/2010		Import from public-domain	Wentworth,D.E.; Dugan,V.; Halpin,R.; Lin,X.; Bera,J.; Wester,E.; Ghedin,E.; Fedorova,N.; Tsitrin,T.; Stockwell,T.; Amedeo,P.; Bishop,B.; Edworthy,P.; Gupta,N.; Katzel,D.; Li,K.; Schobel,S.; Shrivastava,S.; Thovarai,V.; Wang,S.; Slemons,R.; Nolting,J.; Bao,Y.; Sanders,R.; Dernovoy,D.; Kiryutin,B.; Lipman,D.J.; Tatusova,T.
EPI59835	HA	United States	2005-Jan-01	EPI_ISL_6988	A/green-winged teal/Ohio/1747/2005		Import from public-domain
EPI59837	MP	United States	2005-Jan-01	EPI_ISL_6988	A/green-winged teal/Ohio/1747/2005		Import from public-domain
EPI59840	NA	United States	2005-Jan-01	EPI_ISL_6988	A/green-winged teal/Ohio/1747/2005		Import from public-domain
EPI59842	NP	United States	2005-Jan-01	EPI_ISL_6988	A/green-winged teal/Ohio/1747/2005		Import from public-domain
EPI59844	NS	United States	2005-Jan-01	EPI_ISL_6988	A/green-winged teal/Ohio/1747/2005		Import from public-domain
EPI59847	PA	United States	2005-Jan-01	EPI_ISL_6988	A/green-winged teal/Ohio/1747/2005		Import from public-domain
EPI59849	PB1	United States	2005-Jan-01	EPI_ISL_6988	A/green-winged teal/Ohio/1747/2005		Import from public-domain
EPI59852	PB2	United States	2005-Jan-01	EPI_ISL_6988	A/green-winged teal/Ohio/1747/2005		Import from public-domain
EPI49637	HA	United States	1999-Jan-01	EPI_ISL_6513	A/green-winged teal/Ohio/81/1999		Import from public-domain
EPI49639	MP	United States	1999-Jan-01	EPI_ISL_6513	A/green-winged teal/Ohio/81/1999		Import from public-domain
EPI49642	NA	United States	1999-Jan-01	EPI_ISL_6513	A/green-winged teal/Ohio/81/1999		Import from public-domain
EPI49644	NP	United States	1999-Jan-01	EPI_ISL_6513	A/green-winged teal/Ohio/81/1999		Import from public-domain
EPI49646	NS	United States	1999-Jan-01	EPI_ISL_6513	A/green-winged teal/Ohio/81/1999		Import from public-domain
EPI49649	PA	United States	1999-Jan-01	EPI_ISL_6513	A/green-winged teal/Ohio/81/1999		Import from public-domain
EPI49651	PB1	United States	1999-Jan-01	EPI_ISL_6513	A/green-winged teal/Ohio/81/1999		Import from public-domain
EPI49654	PB2	United States	1999-Jan-01	EPI_ISL_6513	A/green-winged teal/Ohio/81/1999		Import from public-domain
EPI328106	NS	United States	2008-Nov-12	EPI_ISL_94215	A/northern shoveler/California/9017/2008		Import from public-domain	The NIAID Influenza Genome Sequencing Consortium
EPI328107	NP	United States	2008-Nov-12	EPI_ISL_94215	A/northern shoveler/California/9017/2008		Import from public-domain	The NIAID Influenza Genome Sequencing Consortium
EPI328103	PB2	United States	2008-Nov-12	EPI_ISL_94215	A/northern shoveler/California/9017/2008		Import from public-domain	The NIAID Influenza Genome Sequencing Consortium
EPI328104	PB1	United States	2008-Nov-12	EPI_ISL_94215	A/northern shoveler/California/9017/2008		Import from public-domain	The NIAID Influenza Genome Sequencing Consortium
EPI328105	PA	United States	2008-Nov-12	EPI_ISL_94215	A/northern shoveler/California/9017/2008		Import from public-domain	The NIAID Influenza Genome Sequencing Consortium
EPI328108	NA	United States	2008-Nov-12	EPI_ISL_94215	A/northern shoveler/California/9017/2008		Import from public-domain	The NIAID Influenza Genome Sequencing Consortium
EPI328109	MP	United States	2008-Nov-12	EPI_ISL_94215	A/northern shoveler/California/9017/2008		Import from public-domain	The NIAID Influenza Genome Sequencing Consortium
EPI328110	HA	United States	2008-Nov-12	EPI_ISL_94215	A/northern shoveler/California/9017/2008		Import from public-domain	The NIAID Influenza Genome Sequencing Consortium
EPI511426	PA	United States	2011-Dec-10	EPI_ISL_158506	A/northern shoveler/Mississippi/11OS6077/2011		Import from public-domain	Wentworth,D.E.; Halpin,R.A.; Lin,X.; Bera,J.; Akopov,A.; Ransier,A.; Mohan,M.; Fedorova,N.; Tsitrin,T.; Puri,V.; Stockwell,T.; Amedeo,P.; Appalla,L.; Bishop,B.; Edworthy,P.; Gupta,N.; Hoover,J.; Katzel,D.; Li,K.; Schobel,S.; Shrivastava,S.; Thovarai,V.; Wang,S.; Nolting,J.M.; Fries,A.C.; Bowman,A.S.; Bao,Y.; Sanders,R.; Zhdanov,S.; Kiryutin,B.; Lipman,D.J.; Tatusova,T.; Slemons,R.
EPI512522	HA	United States	2011-Dec-10	EPI_ISL_158506	A/northern shoveler/Mississippi/11OS6077/2011		Import from public-domain	Wentworth,D.E.; Halpin,R.A.; Lin,X.; Bera,J.; Akopov,A.; Ransier,A.; Mohan,M.; Fedorova,N.; Tsitrin,T.; Puri,V.; Stockwell,T.; Amedeo,P.; Appalla,L.; Bishop,B.; Edworthy,P.; Gupta,N.; Hoover,J.; Katzel,D.; Li,K.; Schobel,S.; Shrivastava,S.; Thovarai,V.; Wang,S.; Nolting,J.M.; Fries,A.C.; Bowman,A.S.; Bao,Y.; Sanders,R.; Zhdanov,S.; Kiryutin,B.; Lipman,D.J.; Tatusova,T.; Slemons,R.
EPI512523	MP	United States	2011-Dec-10	EPI_ISL_158506	A/northern shoveler/Mississippi/11OS6077/2011		Import from public-domain	Wentworth,D.E.; Halpin,R.A.; Lin,X.; Bera,J.; Akopov,A.; Ransier,A.; Mohan,M.; Fedorova,N.; Tsitrin,T.; Puri,V.; Stockwell,T.; Amedeo,P.; Appalla,L.; Bishop,B.; Edworthy,P.; Gupta,N.; Hoover,J.; Katzel,D.; Li,K.; Schobel,S.; Shrivastava,S.; Thovarai,V.; Wang,S.; Nolting,J.M.; Fries,A.C.; Bowman,A.S.; Bao,Y.; Sanders,R.; Zhdanov,S.; Kiryutin,B.; Lipman,D.J.; Tatusova,T.; Slemons,R.
EPI512524	NA	United States	2011-Dec-10	EPI_ISL_158506	A/northern shoveler/Mississippi/11OS6077/2011		Import from public-domain	Wentworth,D.E.; Halpin,R.A.; Lin,X.; Bera,J.; Akopov,A.; Ransier,A.; Mohan,M.; Fedorova,N.; Tsitrin,T.; Puri,V.; Stockwell,T.; Amedeo,P.; Appalla,L.; Bishop,B.; Edworthy,P.; Gupta,N.; Hoover,J.; Katzel,D.; Li,K.; Schobel,S.; Shrivastava,S.; Thovarai,V.; Wang,S.; Nolting,J.M.; Fries,A.C.; Bowman,A.S.; Bao,Y.; Sanders,R.; Zhdanov,S.; Kiryutin,B.; Lipman,D.J.; Tatusova,T.; Slemons,R.
EPI512525	NP	United States	2011-Dec-10	EPI_ISL_158506	A/northern shoveler/Mississippi/11OS6077/2011		Import from public-domain	Wentworth,D.E.; Halpin,R.A.; Lin,X.; Bera,J.; Akopov,A.; Ransier,A.; Mohan,M.; Fedorova,N.; Tsitrin,T.; Puri,V.; Stockwell,T.; Amedeo,P.; Appalla,L.; Bishop,B.; Edworthy,P.; Gupta,N.; Hoover,J.; Katzel,D.; Li,K.; Schobel,S.; Shrivastava,S.; Thovarai,V.; Wang,S.; Nolting,J.M.; Fries,A.C.; Bowman,A.S.; Bao,Y.; Sanders,R.; Zhdanov,S.; Kiryutin,B.; Lipman,D.J.; Tatusova,T.; Slemons,R.
EPI512526	NS	United States	2011-Dec-10	EPI_ISL_158506	A/northern shoveler/Mississippi/11OS6077/2011		Import from public-domain	Wentworth,D.E.; Halpin,R.A.; Lin,X.; Bera,J.; Akopov,A.; Ransier,A.; Mohan,M.; Fedorova,N.; Tsitrin,T.; Puri,V.; Stockwell,T.; Amedeo,P.; Appalla,L.; Bishop,B.; Edworthy,P.; Gupta,N.; Hoover,J.; Katzel,D.; Li,K.; Schobel,S.; Shrivastava,S.; Thovarai,V.; Wang,S.; Nolting,J.M.; Fries,A.C.; Bowman,A.S.; Bao,Y.; Sanders,R.; Zhdanov,S.; Kiryutin,B.; Lipman,D.J.; Tatusova,T.; Slemons,R.
EPI512527	PB1	United States	2011-Dec-10	EPI_ISL_158506	A/northern shoveler/Mississippi/11OS6077/2011		Import from public-domain	Wentworth,D.E.; Halpin,R.A.; Lin,X.; Bera,J.; Akopov,A.; Ransier,A.; Mohan,M.; Fedorova,N.; Tsitrin,T.; Puri,V.; Stockwell,T.; Amedeo,P.; Appalla,L.; Bishop,B.; Edworthy,P.; Gupta,N.; Hoover,J.; Katzel,D.; Li,K.; Schobel,S.; Shrivastava,S.; Thovarai,V.; Wang,S.; Nolting,J.M.; Fries,A.C.; Bowman,A.S.; Bao,Y.; Sanders,R.; Zhdanov,S.; Kiryutin,B.; Lipman,D.J.; Tatusova,T.; Slemons,R.
EPI512528	PB2	United States	2011-Dec-10	EPI_ISL_158506	A/northern shoveler/Mississippi/11OS6077/2011		Import from public-domain	Wentworth,D.E.; Halpin,R.A.; Lin,X.; Bera,J.; Akopov,A.; Ransier,A.; Mohan,M.; Fedorova,N.; Tsitrin,T.; Puri,V.; Stockwell,T.; Amedeo,P.; Appalla,L.; Bishop,B.; Edworthy,P.; Gupta,N.; Hoover,J.; Katzel,D.; Li,K.; Schobel,S.; Shrivastava,S.; Thovarai,V.; Wang,S.; Nolting,J.M.; Fries,A.C.; Bowman,A.S.; Bao,Y.; Sanders,R.; Zhdanov,S.; Kiryutin,B.; Lipman,D.J.; Tatusova,T.; Slemons,R.
EPI419747	MP	United States	2011-Oct-29	EPI_ISL_135066	A/northern shoveler/California/2810/2011		Import from public-domain	Wentworth,D.E.; Dugan,V.; Halpin,R.; Lin,X.; Bera,J.; Ghedin,E.; Fedorova,N.; Overton,L.; Tsitrin,T.; Stockwell,T.; Amedeo,P.; Bishop,B.; Chen,H.; Edworthy,P.; Gupta,N.; Katzel,D.; Li,K.; Schobel,S.; Shrivastava,S.; Thovarai,V.; Wang,S.; Boyce,W.M.; Goldstein,T.; Bao,Y.; Sanders,R.; Dernovoy,D.; Kiryutin,B.; Lipman,D.J.; Tatusova,T.
EPI419748	NA	United States	2011-Oct-29	EPI_ISL_135066	A/northern shoveler/California/2810/2011		Import from public-domain	Wentworth,D.E.; Dugan,V.; Halpin,R.; Lin,X.; Bera,J.; Ghedin,E.; Fedorova,N.; Overton,L.; Tsitrin,T.; Stockwell,T.; Amedeo,P.; Bishop,B.; Chen,H.; Edworthy,P.; Gupta,N.; Katzel,D.; Li,K.; Schobel,S.; Shrivastava,S.; Thovarai,V.; Wang,S.; Boyce,W.M.; Goldstein,T.; Bao,Y.; Sanders,R.; Dernovoy,D.; Kiryutin,B.; Lipman,D.J.; Tatusova,T.
EPI419749	NP	United States	2011-Oct-29	EPI_ISL_135066	A/northern shoveler/California/2810/2011		Import from public-domain	Wentworth,D.E.; Dugan,V.; Halpin,R.; Lin,X.; Bera,J.; Ghedin,E.; Fedorova,N.; Overton,L.; Tsitrin,T.; Stockwell,T.; Amedeo,P.; Bishop,B.; Chen,H.; Edworthy,P.; Gupta,N.; Katzel,D.; Li,K.; Schobel,S.; Shrivastava,S.; Thovarai,V.; Wang,S.; Boyce,W.M.; Goldstein,T.; Bao,Y.; Sanders,R.; Dernovoy,D.; Kiryutin,B.; Lipman,D.J.; Tatusova,T.
EPI419750	NS	United States	2011-Oct-29	EPI_ISL_135066	A/northern shoveler/California/2810/2011		Import from public-domain	Wentworth,D.E.; Dugan,V.; Halpin,R.; Lin,X.; Bera,J.; Ghedin,E.; Fedorova,N.; Overton,L.; Tsitrin,T.; Stockwell,T.; Amedeo,P.; Bishop,B.; Chen,H.; Edworthy,P.; Gupta,N.; Katzel,D.; Li,K.; Schobel,S.; Shrivastava,S.; Thovarai,V.; Wang,S.; Boyce,W.M.; Goldstein,T.; Bao,Y.; Sanders,R.; Dernovoy,D.; Kiryutin,B.; Lipman,D.J.; Tatusova,T.
EPI419751	PA	United States	2011-Oct-29	EPI_ISL_135066	A/northern shoveler/California/2810/2011		Import from public-domain	Wentworth,D.E.; Dugan,V.; Halpin,R.; Lin,X.; Bera,J.; Ghedin,E.; Fedorova,N.; Overton,L.; Tsitrin,T.; Stockwell,T.; Amedeo,P.; Bishop,B.; Chen,H.; Edworthy,P.; Gupta,N.; Katzel,D.; Li,K.; Schobel,S.; Shrivastava,S.; Thovarai,V.; Wang,S.; Boyce,W.M.; Goldstein,T.; Bao,Y.; Sanders,R.; Dernovoy,D.; Kiryutin,B.; Lipman,D.J.; Tatusova,T.
EPI419752	PB1	United States	2011-Oct-29	EPI_ISL_135066	A/northern shoveler/California/2810/2011		Import from public-domain	Wentworth,D.E.; Dugan,V.; Halpin,R.; Lin,X.; Bera,J.; Ghedin,E.; Fedorova,N.; Overton,L.; Tsitrin,T.; Stockwell,T.; Amedeo,P.; Bishop,B.; Chen,H.; Edworthy,P.; Gupta,N.; Katzel,D.; Li,K.; Schobel,S.; Shrivastava,S.; Thovarai,V.; Wang,S.; Boyce,W.M.; Goldstein,T.; Bao,Y.; Sanders,R.; Dernovoy,D.; Kiryutin,B.; Lipman,D.J.; Tatusova,T.
EPI419753	PB2	United States	2011-Oct-29	EPI_ISL_135066	A/northern shoveler/California/2810/2011		Import from public-domain	Wentworth,D.E.; Dugan,V.; Halpin,R.; Lin,X.; Bera,J.; Ghedin,E.; Fedorova,N.; Overton,L.; Tsitrin,T.; Stockwell,T.; Amedeo,P.; Bishop,B.; Chen,H.; Edworthy,P.; Gupta,N.; Katzel,D.; Li,K.; Schobel,S.; Shrivastava,S.; Thovarai,V.; Wang,S.; Boyce,W.M.; Goldstein,T.; Bao,Y.; Sanders,R.; Dernovoy,D.; Kiryutin,B.; Lipman,D.J.; Tatusova,T.
EPI419740	HA	United States	2011-Oct-29	EPI_ISL_135066	A/northern shoveler/California/2810/2011		Import from public-domain	Wentworth,D.E.; Dugan,V.; Halpin,R.; Lin,X.; Bera,J.; Ghedin,E.; Fedorova,N.; Overton,L.; Tsitrin,T.; Stockwell,T.; Amedeo,P.; Bishop,B.; Chen,H.; Edworthy,P.; Gupta,N.; Katzel,D.; Li,K.; Schobel,S.; Shrivastava,S.; Thovarai,V.; Wang,S.; Boyce,W.M.; Goldstein,T.; Bao,Y.; Sanders,R.; Dernovoy,D.; Kiryutin,B.; Lipman,D.J.; Tatusova,T.
EPI476361	HA	Canada	2011-Sep-24	EPI_ISL_148258	A/blue-winged teal/Canada/3296/2011		Import from public-domain	Wentworth,D.E.; Halpin,R.A.; Lin,X.; Bera,J.; Akopov,A.; Ransier,A.; Mohan,M.; Fedorova,N.; Tsitrin,T.; Stockwell,T.; Amedeo,P.; Appalla,L.; Bishop,B.; Edworthy,P.; Gupta,N.; Hoover,J.; Katzel,D.; Li,K.; Schobel,S.; Shrivastava,S.; Thovarai,V.; Wang,S.; Bao,Y.; Sanders,R.; Zhdanov,S.; Kiryutin,B.; Lipman,D.J.; Tatusova,T.; Hall,J.S.
EPI476351	PA	Canada	2011-Sep-24	EPI_ISL_148258	A/blue-winged teal/Canada/3296/2011		Import from public-domain	Wentworth,D.E.; Halpin,R.A.; Lin,X.; Bera,J.; Akopov,A.; Ransier,A.; Mohan,M.; Fedorova,N.; Tsitrin,T.; Stockwell,T.; Amedeo,P.; Appalla,L.; Bishop,B.; Edworthy,P.; Gupta,N.; Hoover,J.; Katzel,D.; Li,K.; Schobel,S.; Shrivastava,S.; Thovarai,V.; Wang,S.; Bao,Y.; Sanders,R.; Zhdanov,S.; Kiryutin,B.; Lipman,D.J.; Tatusova,T.; Hall,J.S.
EPI476362	MP	Canada	2011-Sep-24	EPI_ISL_148258	A/blue-winged teal/Canada/3296/2011		Import from public-domain	Wentworth,D.E.; Halpin,R.A.; Lin,X.; Bera,J.; Akopov,A.; Ransier,A.; Mohan,M.; Fedorova,N.; Tsitrin,T.; Stockwell,T.; Amedeo,P.; Appalla,L.; Bishop,B.; Edworthy,P.; Gupta,N.; Hoover,J.; Katzel,D.; Li,K.; Schobel,S.; Shrivastava,S.; Thovarai,V.; Wang,S.; Bao,Y.; Sanders,R.; Zhdanov,S.; Kiryutin,B.; Lipman,D.J.; Tatusova,T.; Hall,J.S.
EPI476363	NA	Canada	2011-Sep-24	EPI_ISL_148258	A/blue-winged teal/Canada/3296/2011		Import from public-domain	Wentworth,D.E.; Halpin,R.A.; Lin,X.; Bera,J.; Akopov,A.; Ransier,A.; Mohan,M.; Fedorova,N.; Tsitrin,T.; Stockwell,T.; Amedeo,P.; Appalla,L.; Bishop,B.; Edworthy,P.; Gupta,N.; Hoover,J.; Katzel,D.; Li,K.; Schobel,S.; Shrivastava,S.; Thovarai,V.; Wang,S.; Bao,Y.; Sanders,R.; Zhdanov,S.; Kiryutin,B.; Lipman,D.J.; Tatusova,T.; Hall,J.S.
EPI476364	NP	Canada	2011-Sep-24	EPI_ISL_148258	A/blue-winged teal/Canada/3296/2011		Import from public-domain	Wentworth,D.E.; Halpin,R.A.; Lin,X.; Bera,J.; Akopov,A.; Ransier,A.; Mohan,M.; Fedorova,N.; Tsitrin,T.; Stockwell,T.; Amedeo,P.; Appalla,L.; Bishop,B.; Edworthy,P.; Gupta,N.; Hoover,J.; Katzel,D.; Li,K.; Schobel,S.; Shrivastava,S.; Thovarai,V.; Wang,S.; Bao,Y.; Sanders,R.; Zhdanov,S.; Kiryutin,B.; Lipman,D.J.; Tatusova,T.; Hall,J.S.
EPI476365	NS	Canada	2011-Sep-24	EPI_ISL_148258	A/blue-winged teal/Canada/3296/2011		Import from public-domain	Wentworth,D.E.; Halpin,R.A.; Lin,X.; Bera,J.; Akopov,A.; Ransier,A.; Mohan,M.; Fedorova,N.; Tsitrin,T.; Stockwell,T.; Amedeo,P.; Appalla,L.; Bishop,B.; Edworthy,P.; Gupta,N.; Hoover,J.; Katzel,D.; Li,K.; Schobel,S.; Shrivastava,S.; Thovarai,V.; Wang,S.; Bao,Y.; Sanders,R.; Zhdanov,S.; Kiryutin,B.; Lipman,D.J.; Tatusova,T.; Hall,J.S.
EPI476366	PB1	Canada	2011-Sep-24	EPI_ISL_148258	A/blue-winged teal/Canada/3296/2011		Import from public-domain	Wentworth,D.E.; Halpin,R.A.; Lin,X.; Bera,J.; Akopov,A.; Ransier,A.; Mohan,M.; Fedorova,N.; Tsitrin,T.; Stockwell,T.; Amedeo,P.; Appalla,L.; Bishop,B.; Edworthy,P.; Gupta,N.; Hoover,J.; Katzel,D.; Li,K.; Schobel,S.; Shrivastava,S.; Thovarai,V.; Wang,S.; Bao,Y.; Sanders,R.; Zhdanov,S.; Kiryutin,B.; Lipman,D.J.; Tatusova,T.; Hall,J.S.
EPI476367	PB2	Canada	2011-Sep-24	EPI_ISL_148258	A/blue-winged teal/Canada/3296/2011		Import from public-domain	Wentworth,D.E.; Halpin,R.A.; Lin,X.; Bera,J.; Akopov,A.; Ransier,A.; Mohan,M.; Fedorova,N.; Tsitrin,T.; Stockwell,T.; Amedeo,P.; Appalla,L.; Bishop,B.; Edworthy,P.; Gupta,N.; Hoover,J.; Katzel,D.; Li,K.; Schobel,S.; Shrivastava,S.; Thovarai,V.; Wang,S.; Bao,Y.; Sanders,R.; Zhdanov,S.; Kiryutin,B.; Lipman,D.J.; Tatusova,T.; Hall,J.S.
EPI332002	NS	Guatemala	2009-Nov-11	EPI_ISL_94982	A/blue-winged teal/Guatemala/CIP049-10/2009		Import from public-domain	Gonzalez-Reiche,A.S.; Morales-Betoulle,M.E.; Alvarez,D.; Betoulle,J.-L.; Muller,M.M.; Sosa,S.M.; Perez,D.R.
EPI332003	MP	Guatemala	2009-Nov-11	EPI_ISL_94982	A/blue-winged teal/Guatemala/CIP049-10/2009		Import from public-domain	Gonzalez-Reiche,A.S.; Morales-Betoulle,M.E.; Alvarez,D.; Betoulle,J.-L.; Muller,M.M.; Sosa,S.M.; Perez,D.R.
EPI332004	NA	Guatemala	2009-Nov-11	EPI_ISL_94982	A/blue-winged teal/Guatemala/CIP049-10/2009		Import from public-domain	Gonzalez-Reiche,A.S.; Morales-Betoulle,M.E.; Alvarez,D.; Betoulle,J.-L.; Muller,M.M.; Sosa,S.M.; Perez,D.R.
EPI332005	NP	Guatemala	2009-Nov-11	EPI_ISL_94982	A/blue-winged teal/Guatemala/CIP049-10/2009		Import from public-domain	Gonzalez-Reiche,A.S.; Morales-Betoulle,M.E.; Alvarez,D.; Betoulle,J.-L.; Muller,M.M.; Sosa,S.M.; Perez,D.R.
EPI332006	HA	Guatemala	2009-Nov-11	EPI_ISL_94982	A/blue-winged teal/Guatemala/CIP049-10/2009		Import from public-domain	Gonzalez-Reiche,A.S.; Morales-Betoulle,M.E.; Alvarez,D.; Betoulle,J.-L.; Muller,M.M.; Sosa,S.M.; Perez,D.R.
EPI332007	PA	Guatemala	2009-Nov-11	EPI_ISL_94982	A/blue-winged teal/Guatemala/CIP049-10/2009		Import from public-domain	Gonzalez-Reiche,A.S.; Morales-Betoulle,M.E.; Alvarez,D.; Betoulle,J.-L.; Muller,M.M.; Sosa,S.M.; Perez,D.R.
EPI332008	PB1	Guatemala	2009-Nov-11	EPI_ISL_94982	A/blue-winged teal/Guatemala/CIP049-10/2009		Import from public-domain	Gonzalez-Reiche,A.S.; Morales-Betoulle,M.E.; Alvarez,D.; Betoulle,J.-L.; Muller,M.M.; Sosa,S.M.; Perez,D.R.
EPI332009	PB2	Guatemala	2009-Nov-11	EPI_ISL_94982	A/blue-winged teal/Guatemala/CIP049-10/2009		Import from public-domain	Gonzalez-Reiche,A.S.; Morales-Betoulle,M.E.; Alvarez,D.; Betoulle,J.-L.; Muller,M.M.; Sosa,S.M.; Perez,D.R.
EPI331994	NS	Guatemala	2009-Nov-11	EPI_ISL_94981	A/blue-winged teal/Guatemala/CIP049-11/2009		Import from public-domain	Gonzalez-Reiche,A.S.; Morales-Betoulle,M.E.; Alvarez,D.; Betoulle,J.-L.; Muller,M.M.; Sosa,S.M.; Perez,D.R.
EPI331995	MP	Guatemala	2009-Nov-11	EPI_ISL_94981	A/blue-winged teal/Guatemala/CIP049-11/2009		Import from public-domain	Gonzalez-Reiche,A.S.; Morales-Betoulle,M.E.; Alvarez,D.; Betoulle,J.-L.; Muller,M.M.; Sosa,S.M.; Perez,D.R.
EPI331996	NA	Guatemala	2009-Nov-11	EPI_ISL_94981	A/blue-winged teal/Guatemala/CIP049-11/2009		Import from public-domain	Gonzalez-Reiche,A.S.; Morales-Betoulle,M.E.; Alvarez,D.; Betoulle,J.-L.; Muller,M.M.; Sosa,S.M.; Perez,D.R.
EPI331997	NP	Guatemala	2009-Nov-11	EPI_ISL_94981	A/blue-winged teal/Guatemala/CIP049-11/2009		Import from public-domain	Gonzalez-Reiche,A.S.; Morales-Betoulle,M.E.; Alvarez,D.; Betoulle,J.-L.; Muller,M.M.; Sosa,S.M.; Perez,D.R.
EPI331999	PA	Guatemala	2009-Nov-11	EPI_ISL_94981	A/blue-winged teal/Guatemala/CIP049-11/2009		Import from public-domain	Gonzalez-Reiche,A.S.; Morales-Betoulle,M.E.; Alvarez,D.; Betoulle,J.-L.; Muller,M.M.; Sosa,S.M.; Perez,D.R.
EPI332000	PB1	Guatemala	2009-Nov-11	EPI_ISL_94981	A/blue-winged teal/Guatemala/CIP049-11/2009		Import from public-domain	Gonzalez-Reiche,A.S.; Morales-Betoulle,M.E.; Alvarez,D.; Betoulle,J.-L.; Muller,M.M.; Sosa,S.M.; Perez,D.R.
EPI332001	PB2	Guatemala	2009-Nov-11	EPI_ISL_94981	A/blue-winged teal/Guatemala/CIP049-11/2009		Import from public-domain	Gonzalez-Reiche,A.S.; Morales-Betoulle,M.E.; Alvarez,D.; Betoulle,J.-L.; Muller,M.M.; Sosa,S.M.; Perez,D.R.
EPI331998	HA	Guatemala	2009-Nov-11	EPI_ISL_94981	A/blue-winged teal/Guatemala/CIP049-11/2009		Import from public-domain	Gonzalez-Reiche,A.S.; Morales-Betoulle,M.E.; Alvarez,D.; Betoulle,J.-L.; Muller,M.M.; Sosa,S.M.; Perez,D.R.
EPI331986	NS	Guatemala	2009-Nov-11	EPI_ISL_94980	A/blue-winged teal/Guatemala/CIP049-03/2009		Import from public-domain	Gonzalez-Reiche,A.S.; Morales-Betoulle,M.E.; Alvarez,D.; Betoulle,J.-L.; Muller,M.M.; Sosa,S.M.; Perez,D.R.
EPI331987	MP	Guatemala	2009-Nov-11	EPI_ISL_94980	A/blue-winged teal/Guatemala/CIP049-03/2009		Import from public-domain	Gonzalez-Reiche,A.S.; Morales-Betoulle,M.E.; Alvarez,D.; Betoulle,J.-L.; Muller,M.M.; Sosa,S.M.; Perez,D.R.
EPI331988	NA	Guatemala	2009-Nov-11	EPI_ISL_94980	A/blue-winged teal/Guatemala/CIP049-03/2009		Import from public-domain	Gonzalez-Reiche,A.S.; Morales-Betoulle,M.E.; Alvarez,D.; Betoulle,J.-L.; Muller,M.M.; Sosa,S.M.; Perez,D.R.
EPI331989	NP	Guatemala	2009-Nov-11	EPI_ISL_94980	A/blue-winged teal/Guatemala/CIP049-03/2009		Import from public-domain	Gonzalez-Reiche,A.S.; Morales-Betoulle,M.E.; Alvarez,D.; Betoulle,J.-L.; Muller,M.M.; Sosa,S.M.; Perez,D.R.
EPI331990	HA	Guatemala	2009-Nov-11	EPI_ISL_94980	A/blue-winged teal/Guatemala/CIP049-03/2009		Import from public-domain	Gonzalez-Reiche,A.S.; Morales-Betoulle,M.E.; Alvarez,D.; Betoulle,J.-L.; Muller,M.M.; Sosa,S.M.; Perez,D.R.
EPI331991	PA	Guatemala	2009-Nov-11	EPI_ISL_94980	A/blue-winged teal/Guatemala/CIP049-03/2009		Import from public-domain	Gonzalez-Reiche,A.S.; Morales-Betoulle,M.E.; Alvarez,D.; Betoulle,J.-L.; Muller,M.M.; Sosa,S.M.; Perez,D.R.
EPI331992	PB1	Guatemala	2009-Nov-11	EPI_ISL_94980	A/blue-winged teal/Guatemala/CIP049-03/2009		Import from public-domain	Gonzalez-Reiche,A.S.; Morales-Betoulle,M.E.; Alvarez,D.; Betoulle,J.-L.; Muller,M.M.; Sosa,S.M.; Perez,D.R.
EPI331993	PB2	Guatemala	2009-Nov-11	EPI_ISL_94980	A/blue-winged teal/Guatemala/CIP049-03/2009		Import from public-domain	Gonzalez-Reiche,A.S.; Morales-Betoulle,M.E.; Alvarez,D.; Betoulle,J.-L.; Muller,M.M.; Sosa,S.M.; Perez,D.R.
EPI1634149	HA	Belgium	2016-Nov-26	EPI_ISL_399475	A/Anas platyrhynchos/Belgium/11089/2016		Import from public-domain	Steensels,M.; Lambrecht,B.
EPI1634299	NA	Belgium	2016-Nov-26	EPI_ISL_399475	A/Anas platyrhynchos/Belgium/11089/2016		Import from public-domain	Steensels,M.; Lambrecht,B.
EPI1774352	HA	Belgium	2016-Nov-26	EPI_ISL_399475	A/Anas platyrhynchos/Belgium/11089/2016		Import from public-domain	Steensels,M.; Lambrecht,B.
EPI1774353	MP	Belgium	2016-Nov-26	EPI_ISL_399475	A/Anas platyrhynchos/Belgium/11089/2016		Import from public-domain	Steensels,M.; Lambrecht,B.
EPI1774354	NA	Belgium	2016-Nov-26	EPI_ISL_399475	A/Anas platyrhynchos/Belgium/11089/2016		Import from public-domain	Steensels,M.; Lambrecht,B.
EPI1774355	NP	Belgium	2016-Nov-26	EPI_ISL_399475	A/Anas platyrhynchos/Belgium/11089/2016		Import from public-domain	Steensels,M.; Lambrecht,B.
EPI1774356	NS	Belgium	2016-Nov-26	EPI_ISL_399475	A/Anas platyrhynchos/Belgium/11089/2016		Import from public-domain	Steensels,M.; Lambrecht,B.
EPI1774357	PA	Belgium	2016-Nov-26	EPI_ISL_399475	A/Anas platyrhynchos/Belgium/11089/2016		Import from public-domain	Steensels,M.; Lambrecht,B.
EPI1774358	PB1	Belgium	2016-Nov-26	EPI_ISL_399475	A/Anas platyrhynchos/Belgium/11089/2016		Import from public-domain	Steensels,M.; Lambrecht,B.
EPI1774359	PB2	Belgium	2016-Nov-26	EPI_ISL_399475	A/Anas platyrhynchos/Belgium/11089/2016		Import from public-domain	Steensels,M.; Lambrecht,B.
EPI1007633	NP	United States	2016-Aug-03	EPI_ISL_266531	A/mallard duck/California/UCD728/2016		Import from public-domain
EPI1007634	NA	United States	2016-Aug-03	EPI_ISL_266531	A/mallard duck/California/UCD728/2016		Import from public-domain
EPI1007647	PA	United States	2016-Aug-03	EPI_ISL_266531	A/mallard duck/California/UCD728/2016		Import from public-domain
EPI1007650	PB2	United States	2016-Aug-03	EPI_ISL_266531	A/mallard duck/California/UCD728/2016		Import from public-domain
EPI1007661	MP	United States	2016-Aug-03	EPI_ISL_266531	A/mallard duck/California/UCD728/2016		Import from public-domain
EPI1007619	NS	United States	2016-Aug-03	EPI_ISL_266531	A/mallard duck/California/UCD728/2016		Import from public-domain
EPI1007626	HA	United States	2016-Aug-03	EPI_ISL_266531	A/mallard duck/California/UCD728/2016		Import from public-domain
EPI1007629	PB1	United States	2016-Aug-03	EPI_ISL_266531	A/mallard duck/California/UCD728/2016		Import from public-domain
EPI333785	PB2	United States	2009-Nov-30	EPI_ISL_95391	A/mallard/Illinois/4162/2009		Import from public-domain	The NIAID Influenza Genome Sequencing Consortium
EPI333786	PB1	United States	2009-Nov-30	EPI_ISL_95391	A/mallard/Illinois/4162/2009		Import from public-domain	The NIAID Influenza Genome Sequencing Consortium
EPI333787	PA	United States	2009-Nov-30	EPI_ISL_95391	A/mallard/Illinois/4162/2009		Import from public-domain	The NIAID Influenza Genome Sequencing Consortium
EPI333788	NS	United States	2009-Nov-30	EPI_ISL_95391	A/mallard/Illinois/4162/2009		Import from public-domain	The NIAID Influenza Genome Sequencing Consortium
EPI333789	NP	United States	2009-Nov-30	EPI_ISL_95391	A/mallard/Illinois/4162/2009		Import from public-domain	The NIAID Influenza Genome Sequencing Consortium
EPI333790	NA	United States	2009-Nov-30	EPI_ISL_95391	A/mallard/Illinois/4162/2009		Import from public-domain	The NIAID Influenza Genome Sequencing Consortium
EPI333791	MP	United States	2009-Nov-30	EPI_ISL_95391	A/mallard/Illinois/4162/2009		Import from public-domain	The NIAID Influenza Genome Sequencing Consortium
EPI333792	HA	United States	2009-Nov-30	EPI_ISL_95391	A/mallard/Illinois/4162/2009		Import from public-domain	The NIAID Influenza Genome Sequencing Consortium
EPI328259	NP	United States	2008-Oct-18	EPI_ISL_94234	A/mallard/California/8028/2008		Import from public-domain	The NIAID Influenza Genome Sequencing Consortium
EPI328260	NA	United States	2008-Oct-18	EPI_ISL_94234	A/mallard/California/8028/2008		Import from public-domain	The NIAID Influenza Genome Sequencing Consortium
EPI328261	MP	United States	2008-Oct-18	EPI_ISL_94234	A/mallard/California/8028/2008		Import from public-domain	The NIAID Influenza Genome Sequencing Consortium
EPI328262	HA	United States	2008-Oct-18	EPI_ISL_94234	A/mallard/California/8028/2008		Import from public-domain	The NIAID Influenza Genome Sequencing Consortium
EPI328255	PB2	United States	2008-Oct-18	EPI_ISL_94234	A/mallard/California/8028/2008		Import from public-domain	The NIAID Influenza Genome Sequencing Consortium
EPI328256	PB1	United States	2008-Oct-18	EPI_ISL_94234	A/mallard/California/8028/2008		Import from public-domain	The NIAID Influenza Genome Sequencing Consortium
EPI328257	PA	United States	2008-Oct-18	EPI_ISL_94234	A/mallard/California/8028/2008		Import from public-domain	The NIAID Influenza Genome Sequencing Consortium
EPI328258	NS	United States	2008-Oct-18	EPI_ISL_94234	A/mallard/California/8028/2008		Import from public-domain	The NIAID Influenza Genome Sequencing Consortium
EPI1601752	PA	United States	2018-Nov-30	EPI_ISL_393479	A/Mallard/Ohio/18OS4728/2018		Import from public-domain	Killian,M.L.; Franzen,K.; Camp,P.; Stuber,T.; Robbe-Austerman,S.; Lauterbach,S.; Nolting,J.; Bowman,A.
EPI1601753	PB2	United States	2018-Nov-30	EPI_ISL_393479	A/Mallard/Ohio/18OS4728/2018		Import from public-domain	Killian,M.L.; Franzen,K.; Camp,P.; Stuber,T.; Robbe-Austerman,S.; Lauterbach,S.; Nolting,J.; Bowman,A.
EPI1601754	HA	United States	2018-Nov-30	EPI_ISL_393479	A/Mallard/Ohio/18OS4728/2018		Import from public-domain	Killian,M.L.; Franzen,K.; Camp,P.; Stuber,T.; Robbe-Austerman,S.; Lauterbach,S.; Nolting,J.; Bowman,A.
EPI1601755	NS	United States	2018-Nov-30	EPI_ISL_393479	A/Mallard/Ohio/18OS4728/2018		Import from public-domain	Killian,M.L.; Franzen,K.; Camp,P.; Stuber,T.; Robbe-Austerman,S.; Lauterbach,S.; Nolting,J.; Bowman,A.
EPI1601756	PB1	United States	2018-Nov-30	EPI_ISL_393479	A/Mallard/Ohio/18OS4728/2018		Import from public-domain	Killian,M.L.; Franzen,K.; Camp,P.; Stuber,T.; Robbe-Austerman,S.; Lauterbach,S.; Nolting,J.; Bowman,A.
EPI1601757	MP	United States	2018-Nov-30	EPI_ISL_393479	A/Mallard/Ohio/18OS4728/2018		Import from public-domain	Killian,M.L.; Franzen,K.; Camp,P.; Stuber,T.; Robbe-Austerman,S.; Lauterbach,S.; Nolting,J.; Bowman,A.
EPI1601758	NP	United States	2018-Nov-30	EPI_ISL_393479	A/Mallard/Ohio/18OS4728/2018		Import from public-domain	Killian,M.L.; Franzen,K.; Camp,P.; Stuber,T.; Robbe-Austerman,S.; Lauterbach,S.; Nolting,J.; Bowman,A.
EPI1601759	NA	United States	2018-Nov-30	EPI_ISL_393479	A/Mallard/Ohio/18OS4728/2018		Import from public-domain	Killian,M.L.; Franzen,K.; Camp,P.; Stuber,T.; Robbe-Austerman,S.; Lauterbach,S.; Nolting,J.; Bowman,A.
EPI1537133	PB1	United States	2017-Oct-01	EPI_ISL_376219	A/mallard/Wisconsin/17OS3889/2017		Import from public-domain	Killian,M.L.; Franzen,K.; Camp,P.; Stuber,T.; Robbe-Austerman,S.; Lauterbach,S.; Nolting,J.; Bowman,A.
EPI1538157	MP	United States	2017-Oct-01	EPI_ISL_376219	A/mallard/Wisconsin/17OS3889/2017		Import from public-domain	Killian,M.L.; Franzen,K.; Camp,P.; Stuber,T.; Robbe-Austerman,S.; Lauterbach,S.; Nolting,J.; Bowman,A.
EPI1537791	NP	United States	2017-Oct-01	EPI_ISL_376219	A/mallard/Wisconsin/17OS3889/2017		Import from public-domain	Killian,M.L.; Franzen,K.; Camp,P.; Stuber,T.; Robbe-Austerman,S.; Lauterbach,S.; Nolting,J.; Bowman,A.
EPI1537694	HA	United States	2017-Oct-01	EPI_ISL_376219	A/mallard/Wisconsin/17OS3889/2017		Import from public-domain	Killian,M.L.; Franzen,K.; Camp,P.; Stuber,T.; Robbe-Austerman,S.; Lauterbach,S.; Nolting,J.; Bowman,A.
EPI1537958	NA	United States	2017-Oct-01	EPI_ISL_376219	A/mallard/Wisconsin/17OS3889/2017		Import from public-domain	Killian,M.L.; Franzen,K.; Camp,P.; Stuber,T.; Robbe-Austerman,S.; Lauterbach,S.; Nolting,J.; Bowman,A.
EPI1537108	PA	United States	2017-Oct-01	EPI_ISL_376219	A/mallard/Wisconsin/17OS3889/2017		Import from public-domain	Killian,M.L.; Franzen,K.; Camp,P.; Stuber,T.; Robbe-Austerman,S.; Lauterbach,S.; Nolting,J.; Bowman,A.
EPI1538186	NS	United States	2017-Oct-01	EPI_ISL_376219	A/mallard/Wisconsin/17OS3889/2017		Import from public-domain	Killian,M.L.; Franzen,K.; Camp,P.; Stuber,T.; Robbe-Austerman,S.; Lauterbach,S.; Nolting,J.; Bowman,A.
EPI1537768	PB2	United States	2017-Oct-01	EPI_ISL_376219	A/mallard/Wisconsin/17OS3889/2017		Import from public-domain	Killian,M.L.; Franzen,K.; Camp,P.; Stuber,T.; Robbe-Austerman,S.; Lauterbach,S.; Nolting,J.; Bowman,A.
EPI486657	PA	United States	2012-Aug-06	EPI_ISL_150302	A/mallard/California/3070/2012		Import from public-domain	Wentworth,D.E.; Dugan,V.; Halpin,R.; Lin,X.; Bera,J.; Ghedin,E.; Fedorova,N.; Overton,L.; Tsitrin,T.; Stockwell,T.; Amedeo,P.; Bishop,B.; Chen,H.; Edworthy,P.; Gupta,N.; Katzel,D.; Li,K.; Schobel,S.; Shrivastava,S.; Thovarai,V.; Wang,S.; Boyce,W.M.; Goldstein,T.; Lindsay,L.L.; Plancarte,M.; Bao,Y.; Sanders,R.; Dernovoy,D.; Kiryutin,B.; Lipman,D.J.; Tatusova,T.
EPI486680	HA	United States	2012-Aug-06	EPI_ISL_150302	A/mallard/California/3070/2012		Import from public-domain	Wentworth,D.E.; Dugan,V.; Halpin,R.; Lin,X.; Bera,J.; Ghedin,E.; Fedorova,N.; Overton,L.; Tsitrin,T.; Stockwell,T.; Amedeo,P.; Bishop,B.; Chen,H.; Edworthy,P.; Gupta,N.; Katzel,D.; Li,K.; Schobel,S.; Shrivastava,S.; Thovarai,V.; Wang,S.; Boyce,W.M.; Goldstein,T.; Lindsay,L.L.; Plancarte,M.; Bao,Y.; Sanders,R.; Dernovoy,D.; Kiryutin,B.; Lipman,D.J.; Tatusova,T.
EPI486681	MP	United States	2012-Aug-06	EPI_ISL_150302	A/mallard/California/3070/2012		Import from public-domain	Wentworth,D.E.; Dugan,V.; Halpin,R.; Lin,X.; Bera,J.; Ghedin,E.; Fedorova,N.; Overton,L.; Tsitrin,T.; Stockwell,T.; Amedeo,P.; Bishop,B.; Chen,H.; Edworthy,P.; Gupta,N.; Katzel,D.; Li,K.; Schobel,S.; Shrivastava,S.; Thovarai,V.; Wang,S.; Boyce,W.M.; Goldstein,T.; Lindsay,L.L.; Plancarte,M.; Bao,Y.; Sanders,R.; Dernovoy,D.; Kiryutin,B.; Lipman,D.J.; Tatusova,T.
EPI486682	NA	United States	2012-Aug-06	EPI_ISL_150302	A/mallard/California/3070/2012		Import from public-domain	Wentworth,D.E.; Dugan,V.; Halpin,R.; Lin,X.; Bera,J.; Ghedin,E.; Fedorova,N.; Overton,L.; Tsitrin,T.; Stockwell,T.; Amedeo,P.; Bishop,B.; Chen,H.; Edworthy,P.; Gupta,N.; Katzel,D.; Li,K.; Schobel,S.; Shrivastava,S.; Thovarai,V.; Wang,S.; Boyce,W.M.; Goldstein,T.; Lindsay,L.L.; Plancarte,M.; Bao,Y.; Sanders,R.; Dernovoy,D.; Kiryutin,B.; Lipman,D.J.; Tatusova,T.
EPI486683	NP	United States	2012-Aug-06	EPI_ISL_150302	A/mallard/California/3070/2012		Import from public-domain	Wentworth,D.E.; Dugan,V.; Halpin,R.; Lin,X.; Bera,J.; Ghedin,E.; Fedorova,N.; Overton,L.; Tsitrin,T.; Stockwell,T.; Amedeo,P.; Bishop,B.; Chen,H.; Edworthy,P.; Gupta,N.; Katzel,D.; Li,K.; Schobel,S.; Shrivastava,S.; Thovarai,V.; Wang,S.; Boyce,W.M.; Goldstein,T.; Lindsay,L.L.; Plancarte,M.; Bao,Y.; Sanders,R.; Dernovoy,D.; Kiryutin,B.; Lipman,D.J.; Tatusova,T.
EPI486684	NS	United States	2012-Aug-06	EPI_ISL_150302	A/mallard/California/3070/2012		Import from public-domain	Wentworth,D.E.; Dugan,V.; Halpin,R.; Lin,X.; Bera,J.; Ghedin,E.; Fedorova,N.; Overton,L.; Tsitrin,T.; Stockwell,T.; Amedeo,P.; Bishop,B.; Chen,H.; Edworthy,P.; Gupta,N.; Katzel,D.; Li,K.; Schobel,S.; Shrivastava,S.; Thovarai,V.; Wang,S.; Boyce,W.M.; Goldstein,T.; Lindsay,L.L.; Plancarte,M.; Bao,Y.; Sanders,R.; Dernovoy,D.; Kiryutin,B.; Lipman,D.J.; Tatusova,T.
EPI486685	PB1	United States	2012-Aug-06	EPI_ISL_150302	A/mallard/California/3070/2012		Import from public-domain	Wentworth,D.E.; Dugan,V.; Halpin,R.; Lin,X.; Bera,J.; Ghedin,E.; Fedorova,N.; Overton,L.; Tsitrin,T.; Stockwell,T.; Amedeo,P.; Bishop,B.; Chen,H.; Edworthy,P.; Gupta,N.; Katzel,D.; Li,K.; Schobel,S.; Shrivastava,S.; Thovarai,V.; Wang,S.; Boyce,W.M.; Goldstein,T.; Lindsay,L.L.; Plancarte,M.; Bao,Y.; Sanders,R.; Dernovoy,D.; Kiryutin,B.; Lipman,D.J.; Tatusova,T.
EPI486686	PB2	United States	2012-Aug-06	EPI_ISL_150302	A/mallard/California/3070/2012		Import from public-domain	Wentworth,D.E.; Dugan,V.; Halpin,R.; Lin,X.; Bera,J.; Ghedin,E.; Fedorova,N.; Overton,L.; Tsitrin,T.; Stockwell,T.; Amedeo,P.; Bishop,B.; Chen,H.; Edworthy,P.; Gupta,N.; Katzel,D.; Li,K.; Schobel,S.; Shrivastava,S.; Thovarai,V.; Wang,S.; Boyce,W.M.; Goldstein,T.; Lindsay,L.L.; Plancarte,M.; Bao,Y.; Sanders,R.; Dernovoy,D.; Kiryutin,B.; Lipman,D.J.; Tatusova,T.
EPI463344	NA	Sweden	2009-Oct-01	EPI_ISL_144390	A/mallard/Sweden/99939/2009		Import from public-domain	Wille,M.; Tolf,C.; Avril,A.; Latorre-Margalef,N.; Wallerstrom,S.; Olsen,B.; Waldenstrom,J.; Bengtsson,D.; Waldenstom,J.
EPI463576	NS	Sweden	2009-Oct-01	EPI_ISL_144390	A/mallard/Sweden/99939/2009		Import from public-domain	Wille,M.; Tolf,C.; Avril,A.; Latorre-Margalef,N.; Wallerstrom,S.; Olsen,B.; Waldenstrom,J.; Bengtsson,D.; Waldenstom,J.
EPI463300	NP	Sweden	2009-Oct-01	EPI_ISL_144390	A/mallard/Sweden/99939/2009		Import from public-domain	Wille,M.; Tolf,C.; Avril,A.; Latorre-Margalef,N.; Wallerstrom,S.; Olsen,B.; Waldenstrom,J.; Bengtsson,D.; Waldenstom,J.
EPI463116	PA	Sweden	2009-Oct-01	EPI_ISL_144390	A/mallard/Sweden/99939/2009		Import from public-domain	Wille,M.; Tolf,C.; Avril,A.; Latorre-Margalef,N.; Wallerstrom,S.; Olsen,B.; Waldenstrom,J.; Bengtsson,D.; Waldenstom,J.
EPI462932	PB2	Sweden	2009-Oct-01	EPI_ISL_144390	A/mallard/Sweden/99939/2009		Import from public-domain	Wille,M.; Tolf,C.; Avril,A.; Latorre-Margalef,N.; Wallerstrom,S.; Olsen,B.; Waldenstrom,J.; Bengtsson,D.; Waldenstom,J.
EPI463024	PB1	Sweden	2009-Oct-01	EPI_ISL_144390	A/mallard/Sweden/99939/2009		Import from public-domain	Wille,M.; Tolf,C.; Avril,A.; Latorre-Margalef,N.; Wallerstrom,S.; Olsen,B.; Waldenstrom,J.; Bengtsson,D.; Waldenstom,J.
EPI463436	MP	Sweden	2009-Oct-01	EPI_ISL_144390	A/mallard/Sweden/99939/2009		Import from public-domain	Wille,M.; Tolf,C.; Avril,A.; Latorre-Margalef,N.; Wallerstrom,S.; Olsen,B.; Waldenstrom,J.; Bengtsson,D.; Waldenstom,J.
EPI463160	HA	Sweden	2009-Oct-01	EPI_ISL_144390	A/mallard/Sweden/99939/2009		Import from public-domain	Wille,M.; Tolf,C.; Avril,A.; Latorre-Margalef,N.; Wallerstrom,S.; Olsen,B.; Waldenstrom,J.; Bengtsson,D.; Waldenstom,J.
EPI463342	NA	Sweden	2009-Oct-01	EPI_ISL_144388	A/mallard/Sweden/99931/2009		Import from public-domain	Wille,M.; Tolf,C.; Avril,A.; Latorre-Margalef,N.; Wallerstrom,S.; Olsen,B.; Waldenstrom,J.; Bengtsson,D.; Waldenstom,J.
EPI463574	NS	Sweden	2009-Oct-01	EPI_ISL_144388	A/mallard/Sweden/99931/2009		Import from public-domain	Wille,M.; Tolf,C.; Avril,A.; Latorre-Margalef,N.; Wallerstrom,S.; Olsen,B.; Waldenstrom,J.; Bengtsson,D.; Waldenstom,J.
EPI463298	NP	Sweden	2009-Oct-01	EPI_ISL_144388	A/mallard/Sweden/99931/2009		Import from public-domain	Wille,M.; Tolf,C.; Avril,A.; Latorre-Margalef,N.; Wallerstrom,S.; Olsen,B.; Waldenstrom,J.; Bengtsson,D.; Waldenstom,J.
EPI463433	MP	Sweden	2009-Oct-01	EPI_ISL_144388	A/mallard/Sweden/99931/2009		Import from public-domain	Wille,M.; Tolf,C.; Avril,A.; Latorre-Margalef,N.; Wallerstrom,S.; Olsen,B.; Waldenstrom,J.; Bengtsson,D.; Waldenstom,J.
EPI463114	PA	Sweden	2009-Oct-01	EPI_ISL_144388	A/mallard/Sweden/99931/2009		Import from public-domain	Wille,M.; Tolf,C.; Avril,A.; Latorre-Margalef,N.; Wallerstrom,S.; Olsen,B.; Waldenstrom,J.; Bengtsson,D.; Waldenstom,J.
EPI462930	PB2	Sweden	2009-Oct-01	EPI_ISL_144388	A/mallard/Sweden/99931/2009		Import from public-domain	Wille,M.; Tolf,C.; Avril,A.; Latorre-Margalef,N.; Wallerstrom,S.; Olsen,B.; Waldenstrom,J.; Bengtsson,D.; Waldenstom,J.
EPI463022	PB1	Sweden	2009-Oct-01	EPI_ISL_144388	A/mallard/Sweden/99931/2009		Import from public-domain	Wille,M.; Tolf,C.; Avril,A.; Latorre-Margalef,N.; Wallerstrom,S.; Olsen,B.; Waldenstrom,J.; Bengtsson,D.; Waldenstom,J.
EPI463158	HA	Sweden	2009-Oct-01	EPI_ISL_144388	A/mallard/Sweden/99931/2009		Import from public-domain	Wille,M.; Tolf,C.; Avril,A.; Latorre-Margalef,N.; Wallerstrom,S.; Olsen,B.; Waldenstrom,J.; Bengtsson,D.; Waldenstom,J.
EPI463572	NS	Sweden	2009-Sep-30	EPI_ISL_144386	A/mallard/Sweden/99889/2009		Import from public-domain	Wille,M.; Tolf,C.; Avril,A.; Latorre-Margalef,N.; Wallerstrom,S.; Olsen,B.; Waldenstrom,J.; Bengtsson,D.; Waldenstom,J.
EPI463296	NP	Sweden	2009-Sep-30	EPI_ISL_144386	A/mallard/Sweden/99889/2009		Import from public-domain	Wille,M.; Tolf,C.; Avril,A.; Latorre-Margalef,N.; Wallerstrom,S.; Olsen,B.; Waldenstrom,J.; Bengtsson,D.; Waldenstom,J.
EPI463431	MP	Sweden	2009-Sep-30	EPI_ISL_144386	A/mallard/Sweden/99889/2009		Import from public-domain	Wille,M.; Tolf,C.; Avril,A.; Latorre-Margalef,N.; Wallerstrom,S.; Olsen,B.; Waldenstrom,J.; Bengtsson,D.; Waldenstom,J.
EPI463112	PA	Sweden	2009-Sep-30	EPI_ISL_144386	A/mallard/Sweden/99889/2009		Import from public-domain	Wille,M.; Tolf,C.; Avril,A.; Latorre-Margalef,N.; Wallerstrom,S.; Olsen,B.; Waldenstrom,J.; Bengtsson,D.; Waldenstom,J.
EPI462928	PB2	Sweden	2009-Sep-30	EPI_ISL_144386	A/mallard/Sweden/99889/2009		Import from public-domain	Wille,M.; Tolf,C.; Avril,A.; Latorre-Margalef,N.; Wallerstrom,S.; Olsen,B.; Waldenstrom,J.; Bengtsson,D.; Waldenstom,J.
EPI463020	PB1	Sweden	2009-Sep-30	EPI_ISL_144386	A/mallard/Sweden/99889/2009		Import from public-domain	Wille,M.; Tolf,C.; Avril,A.; Latorre-Margalef,N.; Wallerstrom,S.; Olsen,B.; Waldenstrom,J.; Bengtsson,D.; Waldenstom,J.
EPI463156	HA	Sweden	2009-Sep-30	EPI_ISL_144386	A/mallard/Sweden/99889/2009		Import from public-domain	Wille,M.; Tolf,C.; Avril,A.; Latorre-Margalef,N.; Wallerstrom,S.; Olsen,B.; Waldenstrom,J.; Bengtsson,D.; Waldenstom,J.
EPI463340	NA	Sweden	2009-Sep-30	EPI_ISL_144386	A/mallard/Sweden/99889/2009		Import from public-domain	Wille,M.; Tolf,C.; Avril,A.; Latorre-Margalef,N.; Wallerstrom,S.; Olsen,B.; Waldenstrom,J.; Bengtsson,D.; Waldenstom,J.
EPI463569	NS	Sweden	2009-Sep-30	EPI_ISL_144383	A/mallard/Sweden/99886/2009		Import from public-domain	Wille,M.; Tolf,C.; Avril,A.; Latorre-Margalef,N.; Wallerstrom,S.; Olsen,B.; Waldenstrom,J.; Bengtsson,D.; Waldenstom,J.
EPI463293	NP	Sweden	2009-Sep-30	EPI_ISL_144383	A/mallard/Sweden/99886/2009		Import from public-domain	Wille,M.; Tolf,C.; Avril,A.; Latorre-Margalef,N.; Wallerstrom,S.; Olsen,B.; Waldenstrom,J.; Bengtsson,D.; Waldenstom,J.
EPI463428	MP	Sweden	2009-Sep-30	EPI_ISL_144383	A/mallard/Sweden/99886/2009		Import from public-domain	Wille,M.; Tolf,C.; Avril,A.; Latorre-Margalef,N.; Wallerstrom,S.; Olsen,B.; Waldenstrom,J.; Bengtsson,D.; Waldenstom,J.
EPI463109	PA	Sweden	2009-Sep-30	EPI_ISL_144383	A/mallard/Sweden/99886/2009		Import from public-domain	Wille,M.; Tolf,C.; Avril,A.; Latorre-Margalef,N.; Wallerstrom,S.; Olsen,B.; Waldenstrom,J.; Bengtsson,D.; Waldenstom,J.
EPI462925	PB2	Sweden	2009-Sep-30	EPI_ISL_144383	A/mallard/Sweden/99886/2009		Import from public-domain	Wille,M.; Tolf,C.; Avril,A.; Latorre-Margalef,N.; Wallerstrom,S.; Olsen,B.; Waldenstrom,J.; Bengtsson,D.; Waldenstom,J.
EPI463017	PB1	Sweden	2009-Sep-30	EPI_ISL_144383	A/mallard/Sweden/99886/2009		Import from public-domain	Wille,M.; Tolf,C.; Avril,A.; Latorre-Margalef,N.; Wallerstrom,S.; Olsen,B.; Waldenstrom,J.; Bengtsson,D.; Waldenstom,J.
EPI463153	HA	Sweden	2009-Sep-30	EPI_ISL_144383	A/mallard/Sweden/99886/2009		Import from public-domain	Wille,M.; Tolf,C.; Avril,A.; Latorre-Margalef,N.; Wallerstrom,S.; Olsen,B.; Waldenstrom,J.; Bengtsson,D.; Waldenstom,J.
EPI463337	NA	Sweden	2009-Sep-30	EPI_ISL_144383	A/mallard/Sweden/99886/2009		Import from public-domain	Wille,M.; Tolf,C.; Avril,A.; Latorre-Margalef,N.; Wallerstrom,S.; Olsen,B.; Waldenstrom,J.; Bengtsson,D.; Waldenstom,J.
EPI463568	NS	Sweden	2009-Sep-30	EPI_ISL_144382	A/mallard/Sweden/99885/2009		Import from public-domain	Wille,M.; Tolf,C.; Avril,A.; Latorre-Margalef,N.; Wallerstrom,S.; Olsen,B.; Waldenstrom,J.; Bengtsson,D.; Waldenstom,J.
EPI463292	NP	Sweden	2009-Sep-30	EPI_ISL_144382	A/mallard/Sweden/99885/2009		Import from public-domain	Wille,M.; Tolf,C.; Avril,A.; Latorre-Margalef,N.; Wallerstrom,S.; Olsen,B.; Waldenstrom,J.; Bengtsson,D.; Waldenstom,J.
EPI463427	MP	Sweden	2009-Sep-30	EPI_ISL_144382	A/mallard/Sweden/99885/2009		Import from public-domain	Wille,M.; Tolf,C.; Avril,A.; Latorre-Margalef,N.; Wallerstrom,S.; Olsen,B.; Waldenstrom,J.; Bengtsson,D.; Waldenstom,J.
EPI462924	PB2	Sweden	2009-Sep-30	EPI_ISL_144382	A/mallard/Sweden/99885/2009		Import from public-domain	Wille,M.; Tolf,C.; Avril,A.; Latorre-Margalef,N.; Wallerstrom,S.; Olsen,B.; Waldenstrom,J.; Bengtsson,D.; Waldenstom,J.
EPI463108	PA	Sweden	2009-Sep-30	EPI_ISL_144382	A/mallard/Sweden/99885/2009		Import from public-domain	Wille,M.; Tolf,C.; Avril,A.; Latorre-Margalef,N.; Wallerstrom,S.; Olsen,B.; Waldenstrom,J.; Bengtsson,D.; Waldenstom,J.
EPI463016	PB1	Sweden	2009-Sep-30	EPI_ISL_144382	A/mallard/Sweden/99885/2009		Import from public-domain	Wille,M.; Tolf,C.; Avril,A.; Latorre-Margalef,N.; Wallerstrom,S.; Olsen,B.; Waldenstrom,J.; Bengtsson,D.; Waldenstom,J.
EPI463152	HA	Sweden	2009-Sep-30	EPI_ISL_144382	A/mallard/Sweden/99885/2009		Import from public-domain	Wille,M.; Tolf,C.; Avril,A.; Latorre-Margalef,N.; Wallerstrom,S.; Olsen,B.; Waldenstrom,J.; Bengtsson,D.; Waldenstom,J.
EPI463336	NA	Sweden	2009-Sep-30	EPI_ISL_144382	A/mallard/Sweden/99885/2009		Import from public-domain	Wille,M.; Tolf,C.; Avril,A.; Latorre-Margalef,N.; Wallerstrom,S.; Olsen,B.; Waldenstrom,J.; Bengtsson,D.; Waldenstom,J.
EPI463560	NS	Sweden	2009-Sep-29	EPI_ISL_144374	A/mallard/Sweden/99853/2009		Import from public-domain	Wille,M.; Tolf,C.; Avril,A.; Latorre-Margalef,N.; Wallerstrom,S.; Olsen,B.; Waldenstrom,J.; Bengtsson,D.; Waldenstom,J.
EPI463144	HA	Sweden	2009-Sep-29	EPI_ISL_144374	A/mallard/Sweden/99853/2009		Import from public-domain	Wille,M.; Tolf,C.; Avril,A.; Latorre-Margalef,N.; Wallerstrom,S.; Olsen,B.; Waldenstrom,J.; Bengtsson,D.; Waldenstom,J.
EPI463328	NA	Sweden	2009-Sep-29	EPI_ISL_144374	A/mallard/Sweden/99853/2009		Import from public-domain	Wille,M.; Tolf,C.; Avril,A.; Latorre-Margalef,N.; Wallerstrom,S.; Olsen,B.; Waldenstrom,J.; Bengtsson,D.; Waldenstom,J.
EPI462916	PB2	Sweden	2009-Sep-29	EPI_ISL_144374	A/mallard/Sweden/99853/2009		Import from public-domain	Wille,M.; Tolf,C.; Avril,A.; Latorre-Margalef,N.; Wallerstrom,S.; Olsen,B.; Waldenstrom,J.; Bengtsson,D.; Waldenstom,J.
EPI463100	PA	Sweden	2009-Sep-29	EPI_ISL_144374	A/mallard/Sweden/99853/2009		Import from public-domain	Wille,M.; Tolf,C.; Avril,A.; Latorre-Margalef,N.; Wallerstrom,S.; Olsen,B.; Waldenstrom,J.; Bengtsson,D.; Waldenstom,J.
EPI463008	PB1	Sweden	2009-Sep-29	EPI_ISL_144374	A/mallard/Sweden/99853/2009		Import from public-domain	Wille,M.; Tolf,C.; Avril,A.; Latorre-Margalef,N.; Wallerstrom,S.; Olsen,B.; Waldenstrom,J.; Bengtsson,D.; Waldenstom,J.
EPI463419	MP	Sweden	2009-Sep-29	EPI_ISL_144374	A/mallard/Sweden/99853/2009		Import from public-domain	Wille,M.; Tolf,C.; Avril,A.; Latorre-Margalef,N.; Wallerstrom,S.; Olsen,B.; Waldenstrom,J.; Bengtsson,D.; Waldenstom,J.
EPI463284	NP	Sweden	2009-Sep-29	EPI_ISL_144374	A/mallard/Sweden/99853/2009		Import from public-domain	Wille,M.; Tolf,C.; Avril,A.; Latorre-Margalef,N.; Wallerstrom,S.; Olsen,B.; Waldenstrom,J.; Bengtsson,D.; Waldenstom,J.
EPI463559	NS	Sweden	2009-Sep-29	EPI_ISL_144373	A/mallard/Sweden/99852/2009		Import from public-domain	Wille,M.; Tolf,C.; Avril,A.; Latorre-Margalef,N.; Wallerstrom,S.; Olsen,B.; Waldenstrom,J.; Bengtsson,D.; Waldenstom,J.
EPI463143	HA	Sweden	2009-Sep-29	EPI_ISL_144373	A/mallard/Sweden/99852/2009		Import from public-domain	Wille,M.; Tolf,C.; Avril,A.; Latorre-Margalef,N.; Wallerstrom,S.; Olsen,B.; Waldenstrom,J.; Bengtsson,D.; Waldenstom,J.
EPI463327	NA	Sweden	2009-Sep-29	EPI_ISL_144373	A/mallard/Sweden/99852/2009		Import from public-domain	Wille,M.; Tolf,C.; Avril,A.; Latorre-Margalef,N.; Wallerstrom,S.; Olsen,B.; Waldenstrom,J.; Bengtsson,D.; Waldenstom,J.
EPI462915	PB2	Sweden	2009-Sep-29	EPI_ISL_144373	A/mallard/Sweden/99852/2009		Import from public-domain	Wille,M.; Tolf,C.; Avril,A.; Latorre-Margalef,N.; Wallerstrom,S.; Olsen,B.; Waldenstrom,J.; Bengtsson,D.; Waldenstom,J.
EPI463099	PA	Sweden	2009-Sep-29	EPI_ISL_144373	A/mallard/Sweden/99852/2009		Import from public-domain	Wille,M.; Tolf,C.; Avril,A.; Latorre-Margalef,N.; Wallerstrom,S.; Olsen,B.; Waldenstrom,J.; Bengtsson,D.; Waldenstom,J.
EPI463007	PB1	Sweden	2009-Sep-29	EPI_ISL_144373	A/mallard/Sweden/99852/2009		Import from public-domain	Wille,M.; Tolf,C.; Avril,A.; Latorre-Margalef,N.; Wallerstrom,S.; Olsen,B.; Waldenstrom,J.; Bengtsson,D.; Waldenstom,J.
EPI463418	MP	Sweden	2009-Sep-29	EPI_ISL_144373	A/mallard/Sweden/99852/2009		Import from public-domain	Wille,M.; Tolf,C.; Avril,A.; Latorre-Margalef,N.; Wallerstrom,S.; Olsen,B.; Waldenstrom,J.; Bengtsson,D.; Waldenstom,J.
EPI463283	NP	Sweden	2009-Sep-29	EPI_ISL_144373	A/mallard/Sweden/99852/2009		Import from public-domain	Wille,M.; Tolf,C.; Avril,A.; Latorre-Margalef,N.; Wallerstrom,S.; Olsen,B.; Waldenstrom,J.; Bengtsson,D.; Waldenstom,J.
EPI463139	HA	Sweden	2009-Sep-28	EPI_ISL_144369	A/mallard/Sweden/99846/2009		Import from public-domain	Wille,M.; Tolf,C.; Avril,A.; Latorre-Margalef,N.; Wallerstrom,S.; Olsen,B.; Waldenstrom,J.; Bengtsson,D.; Waldenstom,J.
EPI463323	NA	Sweden	2009-Sep-28	EPI_ISL_144369	A/mallard/Sweden/99846/2009		Import from public-domain	Wille,M.; Tolf,C.; Avril,A.; Latorre-Margalef,N.; Wallerstrom,S.; Olsen,B.; Waldenstrom,J.; Bengtsson,D.; Waldenstom,J.
EPI463095	PA	Sweden	2009-Sep-28	EPI_ISL_144369	A/mallard/Sweden/99846/2009		Import from public-domain	Wille,M.; Tolf,C.; Avril,A.; Latorre-Margalef,N.; Wallerstrom,S.; Olsen,B.; Waldenstrom,J.; Bengtsson,D.; Waldenstom,J.
EPI463003	PB1	Sweden	2009-Sep-28	EPI_ISL_144369	A/mallard/Sweden/99846/2009		Import from public-domain	Wille,M.; Tolf,C.; Avril,A.; Latorre-Margalef,N.; Wallerstrom,S.; Olsen,B.; Waldenstrom,J.; Bengtsson,D.; Waldenstom,J.
EPI463414	MP	Sweden	2009-Sep-28	EPI_ISL_144369	A/mallard/Sweden/99846/2009		Import from public-domain	Wille,M.; Tolf,C.; Avril,A.; Latorre-Margalef,N.; Wallerstrom,S.; Olsen,B.; Waldenstrom,J.; Bengtsson,D.; Waldenstom,J.
EPI462911	PB2	Sweden	2009-Sep-28	EPI_ISL_144369	A/mallard/Sweden/99846/2009		Import from public-domain	Wille,M.; Tolf,C.; Avril,A.; Latorre-Margalef,N.; Wallerstrom,S.; Olsen,B.; Waldenstrom,J.; Bengtsson,D.; Waldenstom,J.
EPI463279	NP	Sweden	2009-Sep-28	EPI_ISL_144369	A/mallard/Sweden/99846/2009		Import from public-domain	Wille,M.; Tolf,C.; Avril,A.; Latorre-Margalef,N.; Wallerstrom,S.; Olsen,B.; Waldenstrom,J.; Bengtsson,D.; Waldenstom,J.
EPI463555	NS	Sweden	2009-Sep-28	EPI_ISL_144369	A/mallard/Sweden/99846/2009		Import from public-domain	Wille,M.; Tolf,C.; Avril,A.; Latorre-Margalef,N.; Wallerstrom,S.; Olsen,B.; Waldenstrom,J.; Bengtsson,D.; Waldenstom,J.
EPI463268	NP	Sweden	2009-Sep-27	EPI_ISL_144358	A/mallard/Sweden/99820/2009		Import from public-domain	Wille,M.; Tolf,C.; Avril,A.; Latorre-Margalef,N.; Wallerstrom,S.; Olsen,B.; Waldenstrom,J.; Bengtsson,D.; Waldenstom,J.
EPI463312	NA	Sweden	2009-Sep-27	EPI_ISL_144358	A/mallard/Sweden/99820/2009		Import from public-domain	Wille,M.; Tolf,C.; Avril,A.; Latorre-Margalef,N.; Wallerstrom,S.; Olsen,B.; Waldenstrom,J.; Bengtsson,D.; Waldenstom,J.
EPI463084	PA	Sweden	2009-Sep-27	EPI_ISL_144358	A/mallard/Sweden/99820/2009		Import from public-domain	Wille,M.; Tolf,C.; Avril,A.; Latorre-Margalef,N.; Wallerstrom,S.; Olsen,B.; Waldenstrom,J.; Bengtsson,D.; Waldenstom,J.
EPI462992	PB1	Sweden	2009-Sep-27	EPI_ISL_144358	A/mallard/Sweden/99820/2009		Import from public-domain	Wille,M.; Tolf,C.; Avril,A.; Latorre-Margalef,N.; Wallerstrom,S.; Olsen,B.; Waldenstrom,J.; Bengtsson,D.; Waldenstom,J.
EPI463403	MP	Sweden	2009-Sep-27	EPI_ISL_144358	A/mallard/Sweden/99820/2009		Import from public-domain	Wille,M.; Tolf,C.; Avril,A.; Latorre-Margalef,N.; Wallerstrom,S.; Olsen,B.; Waldenstrom,J.; Bengtsson,D.; Waldenstom,J.
EPI462900	PB2	Sweden	2009-Sep-27	EPI_ISL_144358	A/mallard/Sweden/99820/2009		Import from public-domain	Wille,M.; Tolf,C.; Avril,A.; Latorre-Margalef,N.; Wallerstrom,S.; Olsen,B.; Waldenstrom,J.; Bengtsson,D.; Waldenstom,J.
EPI463128	HA	Sweden	2009-Sep-27	EPI_ISL_144358	A/mallard/Sweden/99820/2009		Import from public-domain	Wille,M.; Tolf,C.; Avril,A.; Latorre-Margalef,N.; Wallerstrom,S.; Olsen,B.; Waldenstrom,J.; Bengtsson,D.; Waldenstom,J.
EPI463544	NS	Sweden	2009-Sep-27	EPI_ISL_144358	A/mallard/Sweden/99820/2009		Import from public-domain	Wille,M.; Tolf,C.; Avril,A.; Latorre-Margalef,N.; Wallerstrom,S.; Olsen,B.; Waldenstrom,J.; Bengtsson,D.; Waldenstom,J.
EPI455888	NA	United States	2008-Sep-22	EPI_ISL_142467	A/mallard/New Jersey/Sg-00884/2008		Import from public-domain	Wentworth,D.E.; Dugan,V.; Halpin,R.; Lin,X.; Bera,J.; Wester,E.; Ghedin,E.; Fedorova,N.; Tsitrin,T.; Stockwell,T.; Amedeo,P.; Bishop,B.; Edworthy,P.; Gupta,N.; Katzel,D.; Li,K.; Schobel,S.; Shrivastava,S.; Thovarai,V.; Wang,S.; Lebarbenchon,C.; Sreevatsan,S.; Poulson,B.; Yang,M.; Stallknecht,D.; Bao,Y.; Sanders,R.; Dernovoy,D.; Kiryutin,B.; Lipman,D.J.; Tatusova,T.
EPI455889	NP	United States	2008-Sep-22	EPI_ISL_142467	A/mallard/New Jersey/Sg-00884/2008		Import from public-domain	Wentworth,D.E.; Dugan,V.; Halpin,R.; Lin,X.; Bera,J.; Wester,E.; Ghedin,E.; Fedorova,N.; Tsitrin,T.; Stockwell,T.; Amedeo,P.; Bishop,B.; Edworthy,P.; Gupta,N.; Katzel,D.; Li,K.; Schobel,S.; Shrivastava,S.; Thovarai,V.; Wang,S.; Lebarbenchon,C.; Sreevatsan,S.; Poulson,B.; Yang,M.; Stallknecht,D.; Bao,Y.; Sanders,R.; Dernovoy,D.; Kiryutin,B.; Lipman,D.J.; Tatusova,T.
EPI455890	NS	United States	2008-Sep-22	EPI_ISL_142467	A/mallard/New Jersey/Sg-00884/2008		Import from public-domain	Wentworth,D.E.; Dugan,V.; Halpin,R.; Lin,X.; Bera,J.; Wester,E.; Ghedin,E.; Fedorova,N.; Tsitrin,T.; Stockwell,T.; Amedeo,P.; Bishop,B.; Edworthy,P.; Gupta,N.; Katzel,D.; Li,K.; Schobel,S.; Shrivastava,S.; Thovarai,V.; Wang,S.; Lebarbenchon,C.; Sreevatsan,S.; Poulson,B.; Yang,M.; Stallknecht,D.; Bao,Y.; Sanders,R.; Dernovoy,D.; Kiryutin,B.; Lipman,D.J.; Tatusova,T.
EPI455891	PB1	United States	2008-Sep-22	EPI_ISL_142467	A/mallard/New Jersey/Sg-00884/2008		Import from public-domain	Wentworth,D.E.; Dugan,V.; Halpin,R.; Lin,X.; Bera,J.; Wester,E.; Ghedin,E.; Fedorova,N.; Tsitrin,T.; Stockwell,T.; Amedeo,P.; Bishop,B.; Edworthy,P.; Gupta,N.; Katzel,D.; Li,K.; Schobel,S.; Shrivastava,S.; Thovarai,V.; Wang,S.; Lebarbenchon,C.; Sreevatsan,S.; Poulson,B.; Yang,M.; Stallknecht,D.; Bao,Y.; Sanders,R.; Dernovoy,D.; Kiryutin,B.; Lipman,D.J.; Tatusova,T.
EPI455892	PB2	United States	2008-Sep-22	EPI_ISL_142467	A/mallard/New Jersey/Sg-00884/2008		Import from public-domain	Wentworth,D.E.; Dugan,V.; Halpin,R.; Lin,X.; Bera,J.; Wester,E.; Ghedin,E.; Fedorova,N.; Tsitrin,T.; Stockwell,T.; Amedeo,P.; Bishop,B.; Edworthy,P.; Gupta,N.; Katzel,D.; Li,K.; Schobel,S.; Shrivastava,S.; Thovarai,V.; Wang,S.; Lebarbenchon,C.; Sreevatsan,S.; Poulson,B.; Yang,M.; Stallknecht,D.; Bao,Y.; Sanders,R.; Dernovoy,D.; Kiryutin,B.; Lipman,D.J.; Tatusova,T.
EPI455886	HA	United States	2008-Sep-22	EPI_ISL_142467	A/mallard/New Jersey/Sg-00884/2008		Import from public-domain	Wentworth,D.E.; Dugan,V.; Halpin,R.; Lin,X.; Bera,J.; Wester,E.; Ghedin,E.; Fedorova,N.; Tsitrin,T.; Stockwell,T.; Amedeo,P.; Bishop,B.; Edworthy,P.; Gupta,N.; Katzel,D.; Li,K.; Schobel,S.; Shrivastava,S.; Thovarai,V.; Wang,S.; Lebarbenchon,C.; Sreevatsan,S.; Poulson,B.; Yang,M.; Stallknecht,D.; Bao,Y.; Sanders,R.; Dernovoy,D.; Kiryutin,B.; Lipman,D.J.; Tatusova,T.
EPI455887	MP	United States	2008-Sep-22	EPI_ISL_142467	A/mallard/New Jersey/Sg-00884/2008		Import from public-domain	Wentworth,D.E.; Dugan,V.; Halpin,R.; Lin,X.; Bera,J.; Wester,E.; Ghedin,E.; Fedorova,N.; Tsitrin,T.; Stockwell,T.; Amedeo,P.; Bishop,B.; Edworthy,P.; Gupta,N.; Katzel,D.; Li,K.; Schobel,S.; Shrivastava,S.; Thovarai,V.; Wang,S.; Lebarbenchon,C.; Sreevatsan,S.; Poulson,B.; Yang,M.; Stallknecht,D.; Bao,Y.; Sanders,R.; Dernovoy,D.; Kiryutin,B.; Lipman,D.J.; Tatusova,T.
EPI454321	PA	United States	2008-Sep-22	EPI_ISL_142467	A/mallard/New Jersey/Sg-00884/2008		Import from public-domain	Wentworth,D.E.; Dugan,V.; Halpin,R.; Lin,X.; Bera,J.; Wester,E.; Ghedin,E.; Fedorova,N.; Tsitrin,T.; Stockwell,T.; Amedeo,P.; Bishop,B.; Edworthy,P.; Gupta,N.; Katzel,D.; Li,K.; Schobel,S.; Shrivastava,S.; Thovarai,V.; Wang,S.; Lebarbenchon,C.; Sreevatsan,S.; Poulson,B.; Yang,M.; Stallknecht,D.; Bao,Y.; Sanders,R.; Dernovoy,D.; Kiryutin,B.; Lipman,D.J.; Tatusova,T.
EPI450138	PA	United States	2000-Jan-01	EPI_ISL_141309	A/mallard/Minnesota/355785/2000		Import from public-domain	Wentworth,D.E.; Dugan,V.; Halpin,R.; Lin,X.; Bera,J.; Wester,E.; Ghedin,E.; Fedorova,N.; Tsitrin,T.; Stockwell,T.; Amedeo,P.; Bishop,B.; Edworthy,P.; Gupta,N.; Katzel,D.; Li,K.; Schobel,S.; Shrivastava,S.; Thovarai,V.; Wang,S.; Lebarbenchon,C.; Sreevatsan,S.; Poulson,B.; Yang,M.; Stallknecht,D.; Bao,Y.; Sanders,R.; Dernovoy,D.; Kiryutin,B.; Lipman,D.J.; Tatusova,T.
EPI448405	HA	United States	2000-Jan-01	EPI_ISL_141309	A/mallard/Minnesota/355785/2000		Import from public-domain	Wentworth,D.E.; Dugan,V.; Halpin,R.; Lin,X.; Bera,J.; Wester,E.; Ghedin,E.; Fedorova,N.; Tsitrin,T.; Stockwell,T.; Amedeo,P.; Bishop,B.; Edworthy,P.; Gupta,N.; Katzel,D.; Li,K.; Schobel,S.; Shrivastava,S.; Thovarai,V.; Wang,S.; Lebarbenchon,C.; Sreevatsan,S.; Poulson,B.; Yang,M.; Stallknecht,D.; Bao,Y.; Sanders,R.; Dernovoy,D.; Kiryutin,B.; Lipman,D.J.; Tatusova,T.
EPI448416	MP	United States	2000-Jan-01	EPI_ISL_141309	A/mallard/Minnesota/355785/2000		Import from public-domain	Wentworth,D.E.; Dugan,V.; Halpin,R.; Lin,X.; Bera,J.; Wester,E.; Ghedin,E.; Fedorova,N.; Tsitrin,T.; Stockwell,T.; Amedeo,P.; Bishop,B.; Edworthy,P.; Gupta,N.; Katzel,D.; Li,K.; Schobel,S.; Shrivastava,S.; Thovarai,V.; Wang,S.; Lebarbenchon,C.; Sreevatsan,S.; Poulson,B.; Yang,M.; Stallknecht,D.; Bao,Y.; Sanders,R.; Dernovoy,D.; Kiryutin,B.; Lipman,D.J.; Tatusova,T.
EPI448417	NA	United States	2000-Jan-01	EPI_ISL_141309	A/mallard/Minnesota/355785/2000		Import from public-domain	Wentworth,D.E.; Dugan,V.; Halpin,R.; Lin,X.; Bera,J.; Wester,E.; Ghedin,E.; Fedorova,N.; Tsitrin,T.; Stockwell,T.; Amedeo,P.; Bishop,B.; Edworthy,P.; Gupta,N.; Katzel,D.; Li,K.; Schobel,S.; Shrivastava,S.; Thovarai,V.; Wang,S.; Lebarbenchon,C.; Sreevatsan,S.; Poulson,B.; Yang,M.; Stallknecht,D.; Bao,Y.; Sanders,R.; Dernovoy,D.; Kiryutin,B.; Lipman,D.J.; Tatusova,T.
EPI448418	NP	United States	2000-Jan-01	EPI_ISL_141309	A/mallard/Minnesota/355785/2000		Import from public-domain	Wentworth,D.E.; Dugan,V.; Halpin,R.; Lin,X.; Bera,J.; Wester,E.; Ghedin,E.; Fedorova,N.; Tsitrin,T.; Stockwell,T.; Amedeo,P.; Bishop,B.; Edworthy,P.; Gupta,N.; Katzel,D.; Li,K.; Schobel,S.; Shrivastava,S.; Thovarai,V.; Wang,S.; Lebarbenchon,C.; Sreevatsan,S.; Poulson,B.; Yang,M.; Stallknecht,D.; Bao,Y.; Sanders,R.; Dernovoy,D.; Kiryutin,B.; Lipman,D.J.; Tatusova,T.
EPI448419	NS	United States	2000-Jan-01	EPI_ISL_141309	A/mallard/Minnesota/355785/2000		Import from public-domain	Wentworth,D.E.; Dugan,V.; Halpin,R.; Lin,X.; Bera,J.; Wester,E.; Ghedin,E.; Fedorova,N.; Tsitrin,T.; Stockwell,T.; Amedeo,P.; Bishop,B.; Edworthy,P.; Gupta,N.; Katzel,D.; Li,K.; Schobel,S.; Shrivastava,S.; Thovarai,V.; Wang,S.; Lebarbenchon,C.; Sreevatsan,S.; Poulson,B.; Yang,M.; Stallknecht,D.; Bao,Y.; Sanders,R.; Dernovoy,D.; Kiryutin,B.; Lipman,D.J.; Tatusova,T.
EPI448420	PB1	United States	2000-Jan-01	EPI_ISL_141309	A/mallard/Minnesota/355785/2000		Import from public-domain	Wentworth,D.E.; Dugan,V.; Halpin,R.; Lin,X.; Bera,J.; Wester,E.; Ghedin,E.; Fedorova,N.; Tsitrin,T.; Stockwell,T.; Amedeo,P.; Bishop,B.; Edworthy,P.; Gupta,N.; Katzel,D.; Li,K.; Schobel,S.; Shrivastava,S.; Thovarai,V.; Wang,S.; Lebarbenchon,C.; Sreevatsan,S.; Poulson,B.; Yang,M.; Stallknecht,D.; Bao,Y.; Sanders,R.; Dernovoy,D.; Kiryutin,B.; Lipman,D.J.; Tatusova,T.
EPI448421	PB2	United States	2000-Jan-01	EPI_ISL_141309	A/mallard/Minnesota/355785/2000		Import from public-domain	Wentworth,D.E.; Dugan,V.; Halpin,R.; Lin,X.; Bera,J.; Wester,E.; Ghedin,E.; Fedorova,N.; Tsitrin,T.; Stockwell,T.; Amedeo,P.; Bishop,B.; Edworthy,P.; Gupta,N.; Katzel,D.; Li,K.; Schobel,S.; Shrivastava,S.; Thovarai,V.; Wang,S.; Lebarbenchon,C.; Sreevatsan,S.; Poulson,B.; Yang,M.; Stallknecht,D.; Bao,Y.; Sanders,R.; Dernovoy,D.; Kiryutin,B.; Lipman,D.J.; Tatusova,T.
EPI447553	PA	United States	2008-Oct-14	EPI_ISL_141127	A/mallard/Minnesota/Sg-01034/2008		Import from public-domain	Wentworth,D.E.; Dugan,V.; Halpin,R.; Lin,X.; Bera,J.; Wester,E.; Ghedin,E.; Fedorova,N.; Tsitrin,T.; Stockwell,T.; Amedeo,P.; Bishop,B.; Edworthy,P.; Gupta,N.; Katzel,D.; Li,K.; Schobel,S.; Shrivastava,S.; Thovarai,V.; Wang,S.; Lebarbenchon,C.; Sreevatsan,S.; Poulson,B.; Yang,M.; Stallknecht,D.; Bao,Y.; Sanders,R.; Dernovoy,D.; Kiryutin,B.; Lipman,D.J.; Tatusova,T.
EPI449630	HA	United States	2008-Oct-14	EPI_ISL_141127	A/mallard/Minnesota/Sg-01034/2008		Import from public-domain	Wentworth,D.E.; Dugan,V.; Halpin,R.; Lin,X.; Bera,J.; Wester,E.; Ghedin,E.; Fedorova,N.; Tsitrin,T.; Stockwell,T.; Amedeo,P.; Bishop,B.; Edworthy,P.; Gupta,N.; Katzel,D.; Li,K.; Schobel,S.; Shrivastava,S.; Thovarai,V.; Wang,S.; Lebarbenchon,C.; Sreevatsan,S.; Poulson,B.; Yang,M.; Stallknecht,D.; Bao,Y.; Sanders,R.; Dernovoy,D.; Kiryutin,B.; Lipman,D.J.; Tatusova,T.
EPI449631	MP	United States	2008-Oct-14	EPI_ISL_141127	A/mallard/Minnesota/Sg-01034/2008		Import from public-domain	Wentworth,D.E.; Dugan,V.; Halpin,R.; Lin,X.; Bera,J.; Wester,E.; Ghedin,E.; Fedorova,N.; Tsitrin,T.; Stockwell,T.; Amedeo,P.; Bishop,B.; Edworthy,P.; Gupta,N.; Katzel,D.; Li,K.; Schobel,S.; Shrivastava,S.; Thovarai,V.; Wang,S.; Lebarbenchon,C.; Sreevatsan,S.; Poulson,B.; Yang,M.; Stallknecht,D.; Bao,Y.; Sanders,R.; Dernovoy,D.; Kiryutin,B.; Lipman,D.J.; Tatusova,T.
EPI449632	NA	United States	2008-Oct-14	EPI_ISL_141127	A/mallard/Minnesota/Sg-01034/2008		Import from public-domain	Wentworth,D.E.; Dugan,V.; Halpin,R.; Lin,X.; Bera,J.; Wester,E.; Ghedin,E.; Fedorova,N.; Tsitrin,T.; Stockwell,T.; Amedeo,P.; Bishop,B.; Edworthy,P.; Gupta,N.; Katzel,D.; Li,K.; Schobel,S.; Shrivastava,S.; Thovarai,V.; Wang,S.; Lebarbenchon,C.; Sreevatsan,S.; Poulson,B.; Yang,M.; Stallknecht,D.; Bao,Y.; Sanders,R.; Dernovoy,D.; Kiryutin,B.; Lipman,D.J.; Tatusova,T.
EPI449633	NP	United States	2008-Oct-14	EPI_ISL_141127	A/mallard/Minnesota/Sg-01034/2008		Import from public-domain	Wentworth,D.E.; Dugan,V.; Halpin,R.; Lin,X.; Bera,J.; Wester,E.; Ghedin,E.; Fedorova,N.; Tsitrin,T.; Stockwell,T.; Amedeo,P.; Bishop,B.; Edworthy,P.; Gupta,N.; Katzel,D.; Li,K.; Schobel,S.; Shrivastava,S.; Thovarai,V.; Wang,S.; Lebarbenchon,C.; Sreevatsan,S.; Poulson,B.; Yang,M.; Stallknecht,D.; Bao,Y.; Sanders,R.; Dernovoy,D.; Kiryutin,B.; Lipman,D.J.; Tatusova,T.
EPI449634	NS	United States	2008-Oct-14	EPI_ISL_141127	A/mallard/Minnesota/Sg-01034/2008		Import from public-domain	Wentworth,D.E.; Dugan,V.; Halpin,R.; Lin,X.; Bera,J.; Wester,E.; Ghedin,E.; Fedorova,N.; Tsitrin,T.; Stockwell,T.; Amedeo,P.; Bishop,B.; Edworthy,P.; Gupta,N.; Katzel,D.; Li,K.; Schobel,S.; Shrivastava,S.; Thovarai,V.; Wang,S.; Lebarbenchon,C.; Sreevatsan,S.; Poulson,B.; Yang,M.; Stallknecht,D.; Bao,Y.; Sanders,R.; Dernovoy,D.; Kiryutin,B.; Lipman,D.J.; Tatusova,T.
EPI449635	PB1	United States	2008-Oct-14	EPI_ISL_141127	A/mallard/Minnesota/Sg-01034/2008		Import from public-domain	Wentworth,D.E.; Dugan,V.; Halpin,R.; Lin,X.; Bera,J.; Wester,E.; Ghedin,E.; Fedorova,N.; Tsitrin,T.; Stockwell,T.; Amedeo,P.; Bishop,B.; Edworthy,P.; Gupta,N.; Katzel,D.; Li,K.; Schobel,S.; Shrivastava,S.; Thovarai,V.; Wang,S.; Lebarbenchon,C.; Sreevatsan,S.; Poulson,B.; Yang,M.; Stallknecht,D.; Bao,Y.; Sanders,R.; Dernovoy,D.; Kiryutin,B.; Lipman,D.J.; Tatusova,T.
EPI449636	PB2	United States	2008-Oct-14	EPI_ISL_141127	A/mallard/Minnesota/Sg-01034/2008		Import from public-domain	Wentworth,D.E.; Dugan,V.; Halpin,R.; Lin,X.; Bera,J.; Wester,E.; Ghedin,E.; Fedorova,N.; Tsitrin,T.; Stockwell,T.; Amedeo,P.; Bishop,B.; Edworthy,P.; Gupta,N.; Katzel,D.; Li,K.; Schobel,S.; Shrivastava,S.; Thovarai,V.; Wang,S.; Lebarbenchon,C.; Sreevatsan,S.; Poulson,B.; Yang,M.; Stallknecht,D.; Bao,Y.; Sanders,R.; Dernovoy,D.; Kiryutin,B.; Lipman,D.J.; Tatusova,T.
EPI420001	HA	United States	2011-Aug-12	EPI_ISL_135101	A/mallard/California/2571P/2011		Import from public-domain	Wentworth,D.E.; Dugan,V.; Halpin,R.; Lin,X.; Bera,J.; Ghedin,E.; Fedorova,N.; Overton,L.; Tsitrin,T.; Stockwell,T.; Amedeo,P.; Bishop,B.; Chen,H.; Edworthy,P.; Gupta,N.; Katzel,D.; Li,K.; Schobel,S.; Shrivastava,S.; Thovarai,V.; Wang,S.; Boyce,W.M.; Goldstein,T.; Bao,Y.; Sanders,R.; Dernovoy,D.; Kiryutin,B.; Lipman,D.J.; Tatusova,T.
EPI420023	MP	United States	2011-Aug-12	EPI_ISL_135101	A/mallard/California/2571P/2011		Import from public-domain	Wentworth,D.E.; Dugan,V.; Halpin,R.; Lin,X.; Bera,J.; Ghedin,E.; Fedorova,N.; Overton,L.; Tsitrin,T.; Stockwell,T.; Amedeo,P.; Bishop,B.; Chen,H.; Edworthy,P.; Gupta,N.; Katzel,D.; Li,K.; Schobel,S.; Shrivastava,S.; Thovarai,V.; Wang,S.; Boyce,W.M.; Goldstein,T.; Bao,Y.; Sanders,R.; Dernovoy,D.; Kiryutin,B.; Lipman,D.J.; Tatusova,T.
EPI420024	NA	United States	2011-Aug-12	EPI_ISL_135101	A/mallard/California/2571P/2011		Import from public-domain	Wentworth,D.E.; Dugan,V.; Halpin,R.; Lin,X.; Bera,J.; Ghedin,E.; Fedorova,N.; Overton,L.; Tsitrin,T.; Stockwell,T.; Amedeo,P.; Bishop,B.; Chen,H.; Edworthy,P.; Gupta,N.; Katzel,D.; Li,K.; Schobel,S.; Shrivastava,S.; Thovarai,V.; Wang,S.; Boyce,W.M.; Goldstein,T.; Bao,Y.; Sanders,R.; Dernovoy,D.; Kiryutin,B.; Lipman,D.J.; Tatusova,T.
EPI420025	NP	United States	2011-Aug-12	EPI_ISL_135101	A/mallard/California/2571P/2011		Import from public-domain	Wentworth,D.E.; Dugan,V.; Halpin,R.; Lin,X.; Bera,J.; Ghedin,E.; Fedorova,N.; Overton,L.; Tsitrin,T.; Stockwell,T.; Amedeo,P.; Bishop,B.; Chen,H.; Edworthy,P.; Gupta,N.; Katzel,D.; Li,K.; Schobel,S.; Shrivastava,S.; Thovarai,V.; Wang,S.; Boyce,W.M.; Goldstein,T.; Bao,Y.; Sanders,R.; Dernovoy,D.; Kiryutin,B.; Lipman,D.J.; Tatusova,T.
EPI420026	NS	United States	2011-Aug-12	EPI_ISL_135101	A/mallard/California/2571P/2011		Import from public-domain	Wentworth,D.E.; Dugan,V.; Halpin,R.; Lin,X.; Bera,J.; Ghedin,E.; Fedorova,N.; Overton,L.; Tsitrin,T.; Stockwell,T.; Amedeo,P.; Bishop,B.; Chen,H.; Edworthy,P.; Gupta,N.; Katzel,D.; Li,K.; Schobel,S.; Shrivastava,S.; Thovarai,V.; Wang,S.; Boyce,W.M.; Goldstein,T.; Bao,Y.; Sanders,R.; Dernovoy,D.; Kiryutin,B.; Lipman,D.J.; Tatusova,T.
EPI420027	PA	United States	2011-Aug-12	EPI_ISL_135101	A/mallard/California/2571P/2011		Import from public-domain	Wentworth,D.E.; Dugan,V.; Halpin,R.; Lin,X.; Bera,J.; Ghedin,E.; Fedorova,N.; Overton,L.; Tsitrin,T.; Stockwell,T.; Amedeo,P.; Bishop,B.; Chen,H.; Edworthy,P.; Gupta,N.; Katzel,D.; Li,K.; Schobel,S.; Shrivastava,S.; Thovarai,V.; Wang,S.; Boyce,W.M.; Goldstein,T.; Bao,Y.; Sanders,R.; Dernovoy,D.; Kiryutin,B.; Lipman,D.J.; Tatusova,T.
EPI420028	PB1	United States	2011-Aug-12	EPI_ISL_135101	A/mallard/California/2571P/2011		Import from public-domain	Wentworth,D.E.; Dugan,V.; Halpin,R.; Lin,X.; Bera,J.; Ghedin,E.; Fedorova,N.; Overton,L.; Tsitrin,T.; Stockwell,T.; Amedeo,P.; Bishop,B.; Chen,H.; Edworthy,P.; Gupta,N.; Katzel,D.; Li,K.; Schobel,S.; Shrivastava,S.; Thovarai,V.; Wang,S.; Boyce,W.M.; Goldstein,T.; Bao,Y.; Sanders,R.; Dernovoy,D.; Kiryutin,B.; Lipman,D.J.; Tatusova,T.
EPI420029	PB2	United States	2011-Aug-12	EPI_ISL_135101	A/mallard/California/2571P/2011		Import from public-domain	Wentworth,D.E.; Dugan,V.; Halpin,R.; Lin,X.; Bera,J.; Ghedin,E.; Fedorova,N.; Overton,L.; Tsitrin,T.; Stockwell,T.; Amedeo,P.; Bishop,B.; Chen,H.; Edworthy,P.; Gupta,N.; Katzel,D.; Li,K.; Schobel,S.; Shrivastava,S.; Thovarai,V.; Wang,S.; Boyce,W.M.; Goldstein,T.; Bao,Y.; Sanders,R.; Dernovoy,D.; Kiryutin,B.; Lipman,D.J.; Tatusova,T.
EPI419358	NA	United States	2010-Oct-31	EPI_ISL_135013	A/mallard/Illinois/10OS3659/2010		Import from public-domain	Wentworth,D.E.; Dugan,V.; Halpin,R.; Lin,X.; Bera,J.; Wester,E.; Ghedin,E.; Fedorova,N.; Tsitrin,T.; Stockwell,T.; Amedeo,P.; Bishop,B.; Edworthy,P.; Gupta,N.; Katzel,D.; Li,K.; Schobel,S.; Shrivastava,S.; Thovarai,V.; Wang,S.; Slemons,R.; Nolting,J.; Bao,Y.; Sanders,R.; Dernovoy,D.; Kiryutin,B.; Lipman,D.J.; Tatusova,T.
EPI419359	NP	United States	2010-Oct-31	EPI_ISL_135013	A/mallard/Illinois/10OS3659/2010		Import from public-domain	Wentworth,D.E.; Dugan,V.; Halpin,R.; Lin,X.; Bera,J.; Wester,E.; Ghedin,E.; Fedorova,N.; Tsitrin,T.; Stockwell,T.; Amedeo,P.; Bishop,B.; Edworthy,P.; Gupta,N.; Katzel,D.; Li,K.; Schobel,S.; Shrivastava,S.; Thovarai,V.; Wang,S.; Slemons,R.; Nolting,J.; Bao,Y.; Sanders,R.; Dernovoy,D.; Kiryutin,B.; Lipman,D.J.; Tatusova,T.
EPI419357	MP	United States	2010-Oct-31	EPI_ISL_135013	A/mallard/Illinois/10OS3659/2010		Import from public-domain	Wentworth,D.E.; Dugan,V.; Halpin,R.; Lin,X.; Bera,J.; Wester,E.; Ghedin,E.; Fedorova,N.; Tsitrin,T.; Stockwell,T.; Amedeo,P.; Bishop,B.; Edworthy,P.; Gupta,N.; Katzel,D.; Li,K.; Schobel,S.; Shrivastava,S.; Thovarai,V.; Wang,S.; Slemons,R.; Nolting,J.; Bao,Y.; Sanders,R.; Dernovoy,D.; Kiryutin,B.; Lipman,D.J.; Tatusova,T.
EPI419331	HA	United States	2010-Oct-31	EPI_ISL_135013	A/mallard/Illinois/10OS3659/2010		Import from public-domain	Wentworth,D.E.; Dugan,V.; Halpin,R.; Lin,X.; Bera,J.; Wester,E.; Ghedin,E.; Fedorova,N.; Tsitrin,T.; Stockwell,T.; Amedeo,P.; Bishop,B.; Edworthy,P.; Gupta,N.; Katzel,D.; Li,K.; Schobel,S.; Shrivastava,S.; Thovarai,V.; Wang,S.; Slemons,R.; Nolting,J.; Bao,Y.; Sanders,R.; Dernovoy,D.; Kiryutin,B.; Lipman,D.J.; Tatusova,T.
EPI419360	NS	United States	2010-Oct-31	EPI_ISL_135013	A/mallard/Illinois/10OS3659/2010		Import from public-domain	Wentworth,D.E.; Dugan,V.; Halpin,R.; Lin,X.; Bera,J.; Wester,E.; Ghedin,E.; Fedorova,N.; Tsitrin,T.; Stockwell,T.; Amedeo,P.; Bishop,B.; Edworthy,P.; Gupta,N.; Katzel,D.; Li,K.; Schobel,S.; Shrivastava,S.; Thovarai,V.; Wang,S.; Slemons,R.; Nolting,J.; Bao,Y.; Sanders,R.; Dernovoy,D.; Kiryutin,B.; Lipman,D.J.; Tatusova,T.
EPI419361	PA	United States	2010-Oct-31	EPI_ISL_135013	A/mallard/Illinois/10OS3659/2010		Import from public-domain	Wentworth,D.E.; Dugan,V.; Halpin,R.; Lin,X.; Bera,J.; Wester,E.; Ghedin,E.; Fedorova,N.; Tsitrin,T.; Stockwell,T.; Amedeo,P.; Bishop,B.; Edworthy,P.; Gupta,N.; Katzel,D.; Li,K.; Schobel,S.; Shrivastava,S.; Thovarai,V.; Wang,S.; Slemons,R.; Nolting,J.; Bao,Y.; Sanders,R.; Dernovoy,D.; Kiryutin,B.; Lipman,D.J.; Tatusova,T.
EPI419362	PB1	United States	2010-Oct-31	EPI_ISL_135013	A/mallard/Illinois/10OS3659/2010		Import from public-domain	Wentworth,D.E.; Dugan,V.; Halpin,R.; Lin,X.; Bera,J.; Wester,E.; Ghedin,E.; Fedorova,N.; Tsitrin,T.; Stockwell,T.; Amedeo,P.; Bishop,B.; Edworthy,P.; Gupta,N.; Katzel,D.; Li,K.; Schobel,S.; Shrivastava,S.; Thovarai,V.; Wang,S.; Slemons,R.; Nolting,J.; Bao,Y.; Sanders,R.; Dernovoy,D.; Kiryutin,B.; Lipman,D.J.; Tatusova,T.
EPI419363	PB2	United States	2010-Oct-31	EPI_ISL_135013	A/mallard/Illinois/10OS3659/2010		Import from public-domain	Wentworth,D.E.; Dugan,V.; Halpin,R.; Lin,X.; Bera,J.; Wester,E.; Ghedin,E.; Fedorova,N.; Tsitrin,T.; Stockwell,T.; Amedeo,P.; Bishop,B.; Edworthy,P.; Gupta,N.; Katzel,D.; Li,K.; Schobel,S.; Shrivastava,S.; Thovarai,V.; Wang,S.; Slemons,R.; Nolting,J.; Bao,Y.; Sanders,R.; Dernovoy,D.; Kiryutin,B.; Lipman,D.J.; Tatusova,T.
EPI419350	MP	United States	2010-Nov-29	EPI_ISL_135012	A/mallard/Illinois/10OS4179/2010		Import from public-domain	Wentworth,D.E.; Dugan,V.; Halpin,R.; Lin,X.; Bera,J.; Wester,E.; Ghedin,E.; Fedorova,N.; Tsitrin,T.; Stockwell,T.; Amedeo,P.; Bishop,B.; Edworthy,P.; Gupta,N.; Katzel,D.; Li,K.; Schobel,S.; Shrivastava,S.; Thovarai,V.; Wang,S.; Slemons,R.; Nolting,J.; Bao,Y.; Sanders,R.; Dernovoy,D.; Kiryutin,B.; Lipman,D.J.; Tatusova,T.
EPI419351	NA	United States	2010-Nov-29	EPI_ISL_135012	A/mallard/Illinois/10OS4179/2010		Import from public-domain	Wentworth,D.E.; Dugan,V.; Halpin,R.; Lin,X.; Bera,J.; Wester,E.; Ghedin,E.; Fedorova,N.; Tsitrin,T.; Stockwell,T.; Amedeo,P.; Bishop,B.; Edworthy,P.; Gupta,N.; Katzel,D.; Li,K.; Schobel,S.; Shrivastava,S.; Thovarai,V.; Wang,S.; Slemons,R.; Nolting,J.; Bao,Y.; Sanders,R.; Dernovoy,D.; Kiryutin,B.; Lipman,D.J.; Tatusova,T.
EPI419353	NS	United States	2010-Nov-29	EPI_ISL_135012	A/mallard/Illinois/10OS4179/2010		Import from public-domain	Wentworth,D.E.; Dugan,V.; Halpin,R.; Lin,X.; Bera,J.; Wester,E.; Ghedin,E.; Fedorova,N.; Tsitrin,T.; Stockwell,T.; Amedeo,P.; Bishop,B.; Edworthy,P.; Gupta,N.; Katzel,D.; Li,K.; Schobel,S.; Shrivastava,S.; Thovarai,V.; Wang,S.; Slemons,R.; Nolting,J.; Bao,Y.; Sanders,R.; Dernovoy,D.; Kiryutin,B.; Lipman,D.J.; Tatusova,T.
EPI419354	PA	United States	2010-Nov-29	EPI_ISL_135012	A/mallard/Illinois/10OS4179/2010		Import from public-domain	Wentworth,D.E.; Dugan,V.; Halpin,R.; Lin,X.; Bera,J.; Wester,E.; Ghedin,E.; Fedorova,N.; Tsitrin,T.; Stockwell,T.; Amedeo,P.; Bishop,B.; Edworthy,P.; Gupta,N.; Katzel,D.; Li,K.; Schobel,S.; Shrivastava,S.; Thovarai,V.; Wang,S.; Slemons,R.; Nolting,J.; Bao,Y.; Sanders,R.; Dernovoy,D.; Kiryutin,B.; Lipman,D.J.; Tatusova,T.
EPI419355	PB1	United States	2010-Nov-29	EPI_ISL_135012	A/mallard/Illinois/10OS4179/2010		Import from public-domain	Wentworth,D.E.; Dugan,V.; Halpin,R.; Lin,X.; Bera,J.; Wester,E.; Ghedin,E.; Fedorova,N.; Tsitrin,T.; Stockwell,T.; Amedeo,P.; Bishop,B.; Edworthy,P.; Gupta,N.; Katzel,D.; Li,K.; Schobel,S.; Shrivastava,S.; Thovarai,V.; Wang,S.; Slemons,R.; Nolting,J.; Bao,Y.; Sanders,R.; Dernovoy,D.; Kiryutin,B.; Lipman,D.J.; Tatusova,T.
EPI419356	PB2	United States	2010-Nov-29	EPI_ISL_135012	A/mallard/Illinois/10OS4179/2010		Import from public-domain	Wentworth,D.E.; Dugan,V.; Halpin,R.; Lin,X.; Bera,J.; Wester,E.; Ghedin,E.; Fedorova,N.; Tsitrin,T.; Stockwell,T.; Amedeo,P.; Bishop,B.; Edworthy,P.; Gupta,N.; Katzel,D.; Li,K.; Schobel,S.; Shrivastava,S.; Thovarai,V.; Wang,S.; Slemons,R.; Nolting,J.; Bao,Y.; Sanders,R.; Dernovoy,D.; Kiryutin,B.; Lipman,D.J.; Tatusova,T.
EPI419352	NP	United States	2010-Nov-29	EPI_ISL_135012	A/mallard/Illinois/10OS4179/2010		Import from public-domain	Wentworth,D.E.; Dugan,V.; Halpin,R.; Lin,X.; Bera,J.; Wester,E.; Ghedin,E.; Fedorova,N.; Tsitrin,T.; Stockwell,T.; Amedeo,P.; Bishop,B.; Edworthy,P.; Gupta,N.; Katzel,D.; Li,K.; Schobel,S.; Shrivastava,S.; Thovarai,V.; Wang,S.; Slemons,R.; Nolting,J.; Bao,Y.; Sanders,R.; Dernovoy,D.; Kiryutin,B.; Lipman,D.J.; Tatusova,T.
EPI419330	HA	United States	2010-Nov-29	EPI_ISL_135012	A/mallard/Illinois/10OS4179/2010		Import from public-domain	Wentworth,D.E.; Dugan,V.; Halpin,R.; Lin,X.; Bera,J.; Wester,E.; Ghedin,E.; Fedorova,N.; Tsitrin,T.; Stockwell,T.; Amedeo,P.; Bishop,B.; Edworthy,P.; Gupta,N.; Katzel,D.; Li,K.; Schobel,S.; Shrivastava,S.; Thovarai,V.; Wang,S.; Slemons,R.; Nolting,J.; Bao,Y.; Sanders,R.; Dernovoy,D.; Kiryutin,B.; Lipman,D.J.; Tatusova,T.
EPI419343	MP	United States	2010-Nov-29	EPI_ISL_135011	A/mallard/Illinois/10OS4130/2010		Import from public-domain	Wentworth,D.E.; Dugan,V.; Halpin,R.; Lin,X.; Bera,J.; Wester,E.; Ghedin,E.; Fedorova,N.; Tsitrin,T.; Stockwell,T.; Amedeo,P.; Bishop,B.; Edworthy,P.; Gupta,N.; Katzel,D.; Li,K.; Schobel,S.; Shrivastava,S.; Thovarai,V.; Wang,S.; Slemons,R.; Nolting,J.; Bao,Y.; Sanders,R.; Dernovoy,D.; Kiryutin,B.; Lipman,D.J.; Tatusova,T.
EPI419344	NA	United States	2010-Nov-29	EPI_ISL_135011	A/mallard/Illinois/10OS4130/2010		Import from public-domain	Wentworth,D.E.; Dugan,V.; Halpin,R.; Lin,X.; Bera,J.; Wester,E.; Ghedin,E.; Fedorova,N.; Tsitrin,T.; Stockwell,T.; Amedeo,P.; Bishop,B.; Edworthy,P.; Gupta,N.; Katzel,D.; Li,K.; Schobel,S.; Shrivastava,S.; Thovarai,V.; Wang,S.; Slemons,R.; Nolting,J.; Bao,Y.; Sanders,R.; Dernovoy,D.; Kiryutin,B.; Lipman,D.J.; Tatusova,T.
EPI419345	NP	United States	2010-Nov-29	EPI_ISL_135011	A/mallard/Illinois/10OS4130/2010		Import from public-domain	Wentworth,D.E.; Dugan,V.; Halpin,R.; Lin,X.; Bera,J.; Wester,E.; Ghedin,E.; Fedorova,N.; Tsitrin,T.; Stockwell,T.; Amedeo,P.; Bishop,B.; Edworthy,P.; Gupta,N.; Katzel,D.; Li,K.; Schobel,S.; Shrivastava,S.; Thovarai,V.; Wang,S.; Slemons,R.; Nolting,J.; Bao,Y.; Sanders,R.; Dernovoy,D.; Kiryutin,B.; Lipman,D.J.; Tatusova,T.
EPI419346	NS	United States	2010-Nov-29	EPI_ISL_135011	A/mallard/Illinois/10OS4130/2010		Import from public-domain	Wentworth,D.E.; Dugan,V.; Halpin,R.; Lin,X.; Bera,J.; Wester,E.; Ghedin,E.; Fedorova,N.; Tsitrin,T.; Stockwell,T.; Amedeo,P.; Bishop,B.; Edworthy,P.; Gupta,N.; Katzel,D.; Li,K.; Schobel,S.; Shrivastava,S.; Thovarai,V.; Wang,S.; Slemons,R.; Nolting,J.; Bao,Y.; Sanders,R.; Dernovoy,D.; Kiryutin,B.; Lipman,D.J.; Tatusova,T.
EPI419347	PA	United States	2010-Nov-29	EPI_ISL_135011	A/mallard/Illinois/10OS4130/2010		Import from public-domain	Wentworth,D.E.; Dugan,V.; Halpin,R.; Lin,X.; Bera,J.; Wester,E.; Ghedin,E.; Fedorova,N.; Tsitrin,T.; Stockwell,T.; Amedeo,P.; Bishop,B.; Edworthy,P.; Gupta,N.; Katzel,D.; Li,K.; Schobel,S.; Shrivastava,S.; Thovarai,V.; Wang,S.; Slemons,R.; Nolting,J.; Bao,Y.; Sanders,R.; Dernovoy,D.; Kiryutin,B.; Lipman,D.J.; Tatusova,T.
EPI419348	PB1	United States	2010-Nov-29	EPI_ISL_135011	A/mallard/Illinois/10OS4130/2010		Import from public-domain	Wentworth,D.E.; Dugan,V.; Halpin,R.; Lin,X.; Bera,J.; Wester,E.; Ghedin,E.; Fedorova,N.; Tsitrin,T.; Stockwell,T.; Amedeo,P.; Bishop,B.; Edworthy,P.; Gupta,N.; Katzel,D.; Li,K.; Schobel,S.; Shrivastava,S.; Thovarai,V.; Wang,S.; Slemons,R.; Nolting,J.; Bao,Y.; Sanders,R.; Dernovoy,D.; Kiryutin,B.; Lipman,D.J.; Tatusova,T.
EPI419349	PB2	United States	2010-Nov-29	EPI_ISL_135011	A/mallard/Illinois/10OS4130/2010		Import from public-domain	Wentworth,D.E.; Dugan,V.; Halpin,R.; Lin,X.; Bera,J.; Wester,E.; Ghedin,E.; Fedorova,N.; Tsitrin,T.; Stockwell,T.; Amedeo,P.; Bishop,B.; Edworthy,P.; Gupta,N.; Katzel,D.; Li,K.; Schobel,S.; Shrivastava,S.; Thovarai,V.; Wang,S.; Slemons,R.; Nolting,J.; Bao,Y.; Sanders,R.; Dernovoy,D.; Kiryutin,B.; Lipman,D.J.; Tatusova,T.
EPI419329	HA	United States	2010-Nov-29	EPI_ISL_135011	A/mallard/Illinois/10OS4130/2010		Import from public-domain	Wentworth,D.E.; Dugan,V.; Halpin,R.; Lin,X.; Bera,J.; Wester,E.; Ghedin,E.; Fedorova,N.; Tsitrin,T.; Stockwell,T.; Amedeo,P.; Bishop,B.; Edworthy,P.; Gupta,N.; Katzel,D.; Li,K.; Schobel,S.; Shrivastava,S.; Thovarai,V.; Wang,S.; Slemons,R.; Nolting,J.; Bao,Y.; Sanders,R.; Dernovoy,D.; Kiryutin,B.; Lipman,D.J.; Tatusova,T.
EPI418708	HA	United States	2010-Sep-26	EPI_ISL_134926	A/mallard/Wisconsin/10OS2524/2010		Import from public-domain	Wentworth,D.E.; Dugan,V.; Halpin,R.; Lin,X.; Bera,J.; Wester,E.; Ghedin,E.; Fedorova,N.; Tsitrin,T.; Stockwell,T.; Amedeo,P.; Bishop,B.; Edworthy,P.; Gupta,N.; Katzel,D.; Li,K.; Schobel,S.; Shrivastava,S.; Thovarai,V.; Wang,S.; Slemons,R.; Nolting,J.; Bao,Y.; Sanders,R.; Dernovoy,D.; Kiryutin,B.; Lipman,D.J.; Tatusova,T.
EPI418713	MP	United States	2010-Sep-26	EPI_ISL_134926	A/mallard/Wisconsin/10OS2524/2010		Import from public-domain	Wentworth,D.E.; Dugan,V.; Halpin,R.; Lin,X.; Bera,J.; Wester,E.; Ghedin,E.; Fedorova,N.; Tsitrin,T.; Stockwell,T.; Amedeo,P.; Bishop,B.; Edworthy,P.; Gupta,N.; Katzel,D.; Li,K.; Schobel,S.; Shrivastava,S.; Thovarai,V.; Wang,S.; Slemons,R.; Nolting,J.; Bao,Y.; Sanders,R.; Dernovoy,D.; Kiryutin,B.; Lipman,D.J.; Tatusova,T.
EPI418714	NA	United States	2010-Sep-26	EPI_ISL_134926	A/mallard/Wisconsin/10OS2524/2010		Import from public-domain	Wentworth,D.E.; Dugan,V.; Halpin,R.; Lin,X.; Bera,J.; Wester,E.; Ghedin,E.; Fedorova,N.; Tsitrin,T.; Stockwell,T.; Amedeo,P.; Bishop,B.; Edworthy,P.; Gupta,N.; Katzel,D.; Li,K.; Schobel,S.; Shrivastava,S.; Thovarai,V.; Wang,S.; Slemons,R.; Nolting,J.; Bao,Y.; Sanders,R.; Dernovoy,D.; Kiryutin,B.; Lipman,D.J.; Tatusova,T.
EPI418715	NP	United States	2010-Sep-26	EPI_ISL_134926	A/mallard/Wisconsin/10OS2524/2010		Import from public-domain	Wentworth,D.E.; Dugan,V.; Halpin,R.; Lin,X.; Bera,J.; Wester,E.; Ghedin,E.; Fedorova,N.; Tsitrin,T.; Stockwell,T.; Amedeo,P.; Bishop,B.; Edworthy,P.; Gupta,N.; Katzel,D.; Li,K.; Schobel,S.; Shrivastava,S.; Thovarai,V.; Wang,S.; Slemons,R.; Nolting,J.; Bao,Y.; Sanders,R.; Dernovoy,D.; Kiryutin,B.; Lipman,D.J.; Tatusova,T.
EPI418716	NS	United States	2010-Sep-26	EPI_ISL_134926	A/mallard/Wisconsin/10OS2524/2010		Import from public-domain	Wentworth,D.E.; Dugan,V.; Halpin,R.; Lin,X.; Bera,J.; Wester,E.; Ghedin,E.; Fedorova,N.; Tsitrin,T.; Stockwell,T.; Amedeo,P.; Bishop,B.; Edworthy,P.; Gupta,N.; Katzel,D.; Li,K.; Schobel,S.; Shrivastava,S.; Thovarai,V.; Wang,S.; Slemons,R.; Nolting,J.; Bao,Y.; Sanders,R.; Dernovoy,D.; Kiryutin,B.; Lipman,D.J.; Tatusova,T.
EPI418717	PA	United States	2010-Sep-26	EPI_ISL_134926	A/mallard/Wisconsin/10OS2524/2010		Import from public-domain	Wentworth,D.E.; Dugan,V.; Halpin,R.; Lin,X.; Bera,J.; Wester,E.; Ghedin,E.; Fedorova,N.; Tsitrin,T.; Stockwell,T.; Amedeo,P.; Bishop,B.; Edworthy,P.; Gupta,N.; Katzel,D.; Li,K.; Schobel,S.; Shrivastava,S.; Thovarai,V.; Wang,S.; Slemons,R.; Nolting,J.; Bao,Y.; Sanders,R.; Dernovoy,D.; Kiryutin,B.; Lipman,D.J.; Tatusova,T.
EPI418718	PB1	United States	2010-Sep-26	EPI_ISL_134926	A/mallard/Wisconsin/10OS2524/2010		Import from public-domain	Wentworth,D.E.; Dugan,V.; Halpin,R.; Lin,X.; Bera,J.; Wester,E.; Ghedin,E.; Fedorova,N.; Tsitrin,T.; Stockwell,T.; Amedeo,P.; Bishop,B.; Edworthy,P.; Gupta,N.; Katzel,D.; Li,K.; Schobel,S.; Shrivastava,S.; Thovarai,V.; Wang,S.; Slemons,R.; Nolting,J.; Bao,Y.; Sanders,R.; Dernovoy,D.; Kiryutin,B.; Lipman,D.J.; Tatusova,T.
EPI418719	PB2	United States	2010-Sep-26	EPI_ISL_134926	A/mallard/Wisconsin/10OS2524/2010		Import from public-domain	Wentworth,D.E.; Dugan,V.; Halpin,R.; Lin,X.; Bera,J.; Wester,E.; Ghedin,E.; Fedorova,N.; Tsitrin,T.; Stockwell,T.; Amedeo,P.; Bishop,B.; Edworthy,P.; Gupta,N.; Katzel,D.; Li,K.; Schobel,S.; Shrivastava,S.; Thovarai,V.; Wang,S.; Slemons,R.; Nolting,J.; Bao,Y.; Sanders,R.; Dernovoy,D.; Kiryutin,B.; Lipman,D.J.; Tatusova,T.
EPI418644	NP	United States	2010-Oct-29	EPI_ISL_134918	A/mallard/Illinois/10OS3249/2010		Import from public-domain	Wentworth,D.E.; Dugan,V.; Halpin,R.; Lin,X.; Bera,J.; Wester,E.; Ghedin,E.; Fedorova,N.; Tsitrin,T.; Stockwell,T.; Amedeo,P.; Bishop,B.; Edworthy,P.; Gupta,N.; Katzel,D.; Li,K.; Schobel,S.; Shrivastava,S.; Thovarai,V.; Wang,S.; Slemons,R.; Nolting,J.; Bao,Y.; Sanders,R.; Dernovoy,D.; Kiryutin,B.; Lipman,D.J.; Tatusova,T.
EPI418645	NS	United States	2010-Oct-29	EPI_ISL_134918	A/mallard/Illinois/10OS3249/2010		Import from public-domain	Wentworth,D.E.; Dugan,V.; Halpin,R.; Lin,X.; Bera,J.; Wester,E.; Ghedin,E.; Fedorova,N.; Tsitrin,T.; Stockwell,T.; Amedeo,P.; Bishop,B.; Edworthy,P.; Gupta,N.; Katzel,D.; Li,K.; Schobel,S.; Shrivastava,S.; Thovarai,V.; Wang,S.; Slemons,R.; Nolting,J.; Bao,Y.; Sanders,R.; Dernovoy,D.; Kiryutin,B.; Lipman,D.J.; Tatusova,T.
EPI418646	PA	United States	2010-Oct-29	EPI_ISL_134918	A/mallard/Illinois/10OS3249/2010		Import from public-domain	Wentworth,D.E.; Dugan,V.; Halpin,R.; Lin,X.; Bera,J.; Wester,E.; Ghedin,E.; Fedorova,N.; Tsitrin,T.; Stockwell,T.; Amedeo,P.; Bishop,B.; Edworthy,P.; Gupta,N.; Katzel,D.; Li,K.; Schobel,S.; Shrivastava,S.; Thovarai,V.; Wang,S.; Slemons,R.; Nolting,J.; Bao,Y.; Sanders,R.; Dernovoy,D.; Kiryutin,B.; Lipman,D.J.; Tatusova,T.
EPI418647	PB1	United States	2010-Oct-29	EPI_ISL_134918	A/mallard/Illinois/10OS3249/2010		Import from public-domain	Wentworth,D.E.; Dugan,V.; Halpin,R.; Lin,X.; Bera,J.; Wester,E.; Ghedin,E.; Fedorova,N.; Tsitrin,T.; Stockwell,T.; Amedeo,P.; Bishop,B.; Edworthy,P.; Gupta,N.; Katzel,D.; Li,K.; Schobel,S.; Shrivastava,S.; Thovarai,V.; Wang,S.; Slemons,R.; Nolting,J.; Bao,Y.; Sanders,R.; Dernovoy,D.; Kiryutin,B.; Lipman,D.J.; Tatusova,T.
EPI418648	PB2	United States	2010-Oct-29	EPI_ISL_134918	A/mallard/Illinois/10OS3249/2010		Import from public-domain	Wentworth,D.E.; Dugan,V.; Halpin,R.; Lin,X.; Bera,J.; Wester,E.; Ghedin,E.; Fedorova,N.; Tsitrin,T.; Stockwell,T.; Amedeo,P.; Bishop,B.; Edworthy,P.; Gupta,N.; Katzel,D.; Li,K.; Schobel,S.; Shrivastava,S.; Thovarai,V.; Wang,S.; Slemons,R.; Nolting,J.; Bao,Y.; Sanders,R.; Dernovoy,D.; Kiryutin,B.; Lipman,D.J.; Tatusova,T.
EPI418642	MP	United States	2010-Oct-29	EPI_ISL_134918	A/mallard/Illinois/10OS3249/2010		Import from public-domain	Wentworth,D.E.; Dugan,V.; Halpin,R.; Lin,X.; Bera,J.; Wester,E.; Ghedin,E.; Fedorova,N.; Tsitrin,T.; Stockwell,T.; Amedeo,P.; Bishop,B.; Edworthy,P.; Gupta,N.; Katzel,D.; Li,K.; Schobel,S.; Shrivastava,S.; Thovarai,V.; Wang,S.; Slemons,R.; Nolting,J.; Bao,Y.; Sanders,R.; Dernovoy,D.; Kiryutin,B.; Lipman,D.J.; Tatusova,T.
EPI418643	NA	United States	2010-Oct-29	EPI_ISL_134918	A/mallard/Illinois/10OS3249/2010		Import from public-domain	Wentworth,D.E.; Dugan,V.; Halpin,R.; Lin,X.; Bera,J.; Wester,E.; Ghedin,E.; Fedorova,N.; Tsitrin,T.; Stockwell,T.; Amedeo,P.; Bishop,B.; Edworthy,P.; Gupta,N.; Katzel,D.; Li,K.; Schobel,S.; Shrivastava,S.; Thovarai,V.; Wang,S.; Slemons,R.; Nolting,J.; Bao,Y.; Sanders,R.; Dernovoy,D.; Kiryutin,B.; Lipman,D.J.; Tatusova,T.
EPI418623	HA	United States	2010-Oct-29	EPI_ISL_134918	A/mallard/Illinois/10OS3249/2010		Import from public-domain	Wentworth,D.E.; Dugan,V.; Halpin,R.; Lin,X.; Bera,J.; Wester,E.; Ghedin,E.; Fedorova,N.; Tsitrin,T.; Stockwell,T.; Amedeo,P.; Bishop,B.; Edworthy,P.; Gupta,N.; Katzel,D.; Li,K.; Schobel,S.; Shrivastava,S.; Thovarai,V.; Wang,S.; Slemons,R.; Nolting,J.; Bao,Y.; Sanders,R.; Dernovoy,D.; Kiryutin,B.; Lipman,D.J.; Tatusova,T.
EPI413458	MP	United States	2011-Aug-19	EPI_ISL_133605	A/mallard/Ohio/11OS2213/2011		Import from public-domain	Wentworth,D.E.; Dugan,V.; Halpin,R.; Lin,X.; Bera,J.; Wester,E.; Ghedin,E.; Fedorova,N.; Tsitrin,T.; Stockwell,T.; Amedeo,P.; Bishop,B.; Edworthy,P.; Gupta,N.; Katzel,D.; Li,K.; Schobel,S.; Shrivastava,S.; Thovarai,V.; Wang,S.; Slemons,R.; Nolting,J.; Bao,Y.; Sanders,R.; Dernovoy,D.; Kiryutin,B.; Lipman,D.J.; Tatusova,T.
EPI413459	NA	United States	2011-Aug-19	EPI_ISL_133605	A/mallard/Ohio/11OS2213/2011		Import from public-domain	Wentworth,D.E.; Dugan,V.; Halpin,R.; Lin,X.; Bera,J.; Wester,E.; Ghedin,E.; Fedorova,N.; Tsitrin,T.; Stockwell,T.; Amedeo,P.; Bishop,B.; Edworthy,P.; Gupta,N.; Katzel,D.; Li,K.; Schobel,S.; Shrivastava,S.; Thovarai,V.; Wang,S.; Slemons,R.; Nolting,J.; Bao,Y.; Sanders,R.; Dernovoy,D.; Kiryutin,B.; Lipman,D.J.; Tatusova,T.
EPI413460	NP	United States	2011-Aug-19	EPI_ISL_133605	A/mallard/Ohio/11OS2213/2011		Import from public-domain	Wentworth,D.E.; Dugan,V.; Halpin,R.; Lin,X.; Bera,J.; Wester,E.; Ghedin,E.; Fedorova,N.; Tsitrin,T.; Stockwell,T.; Amedeo,P.; Bishop,B.; Edworthy,P.; Gupta,N.; Katzel,D.; Li,K.; Schobel,S.; Shrivastava,S.; Thovarai,V.; Wang,S.; Slemons,R.; Nolting,J.; Bao,Y.; Sanders,R.; Dernovoy,D.; Kiryutin,B.; Lipman,D.J.; Tatusova,T.
EPI413461	NS	United States	2011-Aug-19	EPI_ISL_133605	A/mallard/Ohio/11OS2213/2011		Import from public-domain	Wentworth,D.E.; Dugan,V.; Halpin,R.; Lin,X.; Bera,J.; Wester,E.; Ghedin,E.; Fedorova,N.; Tsitrin,T.; Stockwell,T.; Amedeo,P.; Bishop,B.; Edworthy,P.; Gupta,N.; Katzel,D.; Li,K.; Schobel,S.; Shrivastava,S.; Thovarai,V.; Wang,S.; Slemons,R.; Nolting,J.; Bao,Y.; Sanders,R.; Dernovoy,D.; Kiryutin,B.; Lipman,D.J.; Tatusova,T.
EPI413462	PA	United States	2011-Aug-19	EPI_ISL_133605	A/mallard/Ohio/11OS2213/2011		Import from public-domain	Wentworth,D.E.; Dugan,V.; Halpin,R.; Lin,X.; Bera,J.; Wester,E.; Ghedin,E.; Fedorova,N.; Tsitrin,T.; Stockwell,T.; Amedeo,P.; Bishop,B.; Edworthy,P.; Gupta,N.; Katzel,D.; Li,K.; Schobel,S.; Shrivastava,S.; Thovarai,V.; Wang,S.; Slemons,R.; Nolting,J.; Bao,Y.; Sanders,R.; Dernovoy,D.; Kiryutin,B.; Lipman,D.J.; Tatusova,T.
EPI413463	PB1	United States	2011-Aug-19	EPI_ISL_133605	A/mallard/Ohio/11OS2213/2011		Import from public-domain	Wentworth,D.E.; Dugan,V.; Halpin,R.; Lin,X.; Bera,J.; Wester,E.; Ghedin,E.; Fedorova,N.; Tsitrin,T.; Stockwell,T.; Amedeo,P.; Bishop,B.; Edworthy,P.; Gupta,N.; Katzel,D.; Li,K.; Schobel,S.; Shrivastava,S.; Thovarai,V.; Wang,S.; Slemons,R.; Nolting,J.; Bao,Y.; Sanders,R.; Dernovoy,D.; Kiryutin,B.; Lipman,D.J.; Tatusova,T.
EPI413464	PB2	United States	2011-Aug-19	EPI_ISL_133605	A/mallard/Ohio/11OS2213/2011		Import from public-domain	Wentworth,D.E.; Dugan,V.; Halpin,R.; Lin,X.; Bera,J.; Wester,E.; Ghedin,E.; Fedorova,N.; Tsitrin,T.; Stockwell,T.; Amedeo,P.; Bishop,B.; Edworthy,P.; Gupta,N.; Katzel,D.; Li,K.; Schobel,S.; Shrivastava,S.; Thovarai,V.; Wang,S.; Slemons,R.; Nolting,J.; Bao,Y.; Sanders,R.; Dernovoy,D.; Kiryutin,B.; Lipman,D.J.; Tatusova,T.
EPI413434	HA	United States	2011-Aug-19	EPI_ISL_133605	A/mallard/Ohio/11OS2213/2011		Import from public-domain	Wentworth,D.E.; Dugan,V.; Halpin,R.; Lin,X.; Bera,J.; Wester,E.; Ghedin,E.; Fedorova,N.; Tsitrin,T.; Stockwell,T.; Amedeo,P.; Bishop,B.; Edworthy,P.; Gupta,N.; Katzel,D.; Li,K.; Schobel,S.; Shrivastava,S.; Thovarai,V.; Wang,S.; Slemons,R.; Nolting,J.; Bao,Y.; Sanders,R.; Dernovoy,D.; Kiryutin,B.; Lipman,D.J.; Tatusova,T.
EPI227355	HA	Canada	2005-Aug-21	EPI_ISL_64900	A/mallard/Quebec/16566/2005		Import from public-domain	The NIAID Influenza Genome Sequencing Consortium
EPI227356	MP	Canada	2005-Aug-21	EPI_ISL_64900	A/mallard/Quebec/16566/2005		Import from public-domain	The NIAID Influenza Genome Sequencing Consortium
EPI227357	NA	Canada	2005-Aug-21	EPI_ISL_64900	A/mallard/Quebec/16566/2005		Import from public-domain	The NIAID Influenza Genome Sequencing Consortium
EPI227358	NP	Canada	2005-Aug-21	EPI_ISL_64900	A/mallard/Quebec/16566/2005		Import from public-domain	The NIAID Influenza Genome Sequencing Consortium
EPI227359	NS	Canada	2005-Aug-21	EPI_ISL_64900	A/mallard/Quebec/16566/2005		Import from public-domain	The NIAID Influenza Genome Sequencing Consortium
EPI227360	PA	Canada	2005-Aug-21	EPI_ISL_64900	A/mallard/Quebec/16566/2005		Import from public-domain	The NIAID Influenza Genome Sequencing Consortium
EPI227361	PB1	Canada	2005-Aug-21	EPI_ISL_64900	A/mallard/Quebec/16566/2005		Import from public-domain	The NIAID Influenza Genome Sequencing Consortium
EPI227362	PB2	Canada	2005-Aug-21	EPI_ISL_64900	A/mallard/Quebec/16566/2005		Import from public-domain	The NIAID Influenza Genome Sequencing Consortium
EPI182124	NP	Netherlands	2005-Jan-01	EPI_ISL_30814	A/mallard/Netherlands/26/2005		Import from public-domain
EPI182125	NS	Netherlands	2005-Jan-01	EPI_ISL_30814	A/mallard/Netherlands/26/2005		Import from public-domain
EPI182126	PA	Netherlands	2005-Jan-01	EPI_ISL_30814	A/mallard/Netherlands/26/2005		Import from public-domain
EPI182127	PB1	Netherlands	2005-Jan-01	EPI_ISL_30814	A/mallard/Netherlands/26/2005		Import from public-domain
EPI182128	PB2	Netherlands	2005-Jan-01	EPI_ISL_30814	A/mallard/Netherlands/26/2005		Import from public-domain
EPI182121	HA	Netherlands	2005-Jan-01	EPI_ISL_30814	A/mallard/Netherlands/26/2005		Import from public-domain
EPI182122	MP	Netherlands	2005-Jan-01	EPI_ISL_30814	A/mallard/Netherlands/26/2005		Import from public-domain
EPI182123	NA	Netherlands	2005-Jan-01	EPI_ISL_30814	A/mallard/Netherlands/26/2005		Import from public-domain
EPI88665	NP	Canada	1991-Aug-26	EPI_ISL_8907	A/mallard/ALB/124/1991		Import from public-domain
EPI88667	NS	Canada	1991-Aug-26	EPI_ISL_8907	A/mallard/ALB/124/1991		Import from public-domain
EPI88670	PA	Canada	1991-Aug-26	EPI_ISL_8907	A/mallard/ALB/124/1991		Import from public-domain
EPI88672	PB1	Canada	1991-Aug-26	EPI_ISL_8907	A/mallard/ALB/124/1991		Import from public-domain
EPI88675	PB2	Canada	1991-Aug-26	EPI_ISL_8907	A/mallard/ALB/124/1991		Import from public-domain
EPI90316	HA	Canada	1991-Aug-26	EPI_ISL_8907	A/mallard/ALB/124/1991		Import from public-domain
EPI88660	MP	Canada	1991-Aug-26	EPI_ISL_8907	A/mallard/ALB/124/1991		Import from public-domain
EPI88663	NA	Canada	1991-Aug-26	EPI_ISL_8907	A/mallard/ALB/124/1991		Import from public-domain
EPI180334	NP	China	2005-Jan-01	EPI_ISL_11854	A/spotbill duck/Xuyi/6/2005		Import from public-domain
EPI182374	HA	China	2005-Jan-01	EPI_ISL_11854	A/spotbill duck/Xuyi/6/2005		Import from public-domain
EPI182379	NA	China	2005-Jan-01	EPI_ISL_11854	A/spotbill duck/Xuyi/6/2005		Import from public-domain
EPI182385	PB2	China	2005-Jan-01	EPI_ISL_11854	A/spotbill duck/Xuyi/6/2005		Import from public-domain
EPI182386	PB1	China	2005-Jan-01	EPI_ISL_11854	A/spotbill duck/Xuyi/6/2005		Import from public-domain
EPI182387	PA	China	2005-Jan-01	EPI_ISL_11854	A/spotbill duck/Xuyi/6/2005		Import from public-domain
EPI182388	MP	China	2005-Jan-01	EPI_ISL_11854	A/spotbill duck/Xuyi/6/2005		Import from public-domain
EPI182389	NS	China	2005-Jan-01	EPI_ISL_11854	A/spotbill duck/Xuyi/6/2005		Import from public-domain
EPI116397	MP	China	2005-Jan-01	EPI_ISL_11854	A/spotbill duck/Xuyi/6/2005		Import from public-domain
EPI512533	NS	United States	2011-Dec-10	EPI_ISL_158507	A/gadwall/Mississippi/11OS6084/2011		Import from public-domain	Wentworth,D.E.; Halpin,R.A.; Lin,X.; Bera,J.; Akopov,A.; Ransier,A.; Mohan,M.; Fedorova,N.; Tsitrin,T.; Puri,V.; Stockwell,T.; Amedeo,P.; Appalla,L.; Bishop,B.; Edworthy,P.; Gupta,N.; Hoover,J.; Katzel,D.; Li,K.; Schobel,S.; Shrivastava,S.; Thovarai,V.; Wang,S.; Nolting,J.M.; Fries,A.C.; Bowman,A.S.; Bao,Y.; Sanders,R.; Zhdanov,S.; Kiryutin,B.; Lipman,D.J.; Tatusova,T.; Slemons,R.
EPI512534	PB1	United States	2011-Dec-10	EPI_ISL_158507	A/gadwall/Mississippi/11OS6084/2011		Import from public-domain	Wentworth,D.E.; Halpin,R.A.; Lin,X.; Bera,J.; Akopov,A.; Ransier,A.; Mohan,M.; Fedorova,N.; Tsitrin,T.; Puri,V.; Stockwell,T.; Amedeo,P.; Appalla,L.; Bishop,B.; Edworthy,P.; Gupta,N.; Hoover,J.; Katzel,D.; Li,K.; Schobel,S.; Shrivastava,S.; Thovarai,V.; Wang,S.; Nolting,J.M.; Fries,A.C.; Bowman,A.S.; Bao,Y.; Sanders,R.; Zhdanov,S.; Kiryutin,B.; Lipman,D.J.; Tatusova,T.; Slemons,R.
EPI512535	PB2	United States	2011-Dec-10	EPI_ISL_158507	A/gadwall/Mississippi/11OS6084/2011		Import from public-domain	Wentworth,D.E.; Halpin,R.A.; Lin,X.; Bera,J.; Akopov,A.; Ransier,A.; Mohan,M.; Fedorova,N.; Tsitrin,T.; Puri,V.; Stockwell,T.; Amedeo,P.; Appalla,L.; Bishop,B.; Edworthy,P.; Gupta,N.; Hoover,J.; Katzel,D.; Li,K.; Schobel,S.; Shrivastava,S.; Thovarai,V.; Wang,S.; Nolting,J.M.; Fries,A.C.; Bowman,A.S.; Bao,Y.; Sanders,R.; Zhdanov,S.; Kiryutin,B.; Lipman,D.J.; Tatusova,T.; Slemons,R.
EPI511427	PA	United States	2011-Dec-10	EPI_ISL_158507	A/gadwall/Mississippi/11OS6084/2011		Import from public-domain	Wentworth,D.E.; Halpin,R.A.; Lin,X.; Bera,J.; Akopov,A.; Ransier,A.; Mohan,M.; Fedorova,N.; Tsitrin,T.; Puri,V.; Stockwell,T.; Amedeo,P.; Appalla,L.; Bishop,B.; Edworthy,P.; Gupta,N.; Hoover,J.; Katzel,D.; Li,K.; Schobel,S.; Shrivastava,S.; Thovarai,V.; Wang,S.; Nolting,J.M.; Fries,A.C.; Bowman,A.S.; Bao,Y.; Sanders,R.; Zhdanov,S.; Kiryutin,B.; Lipman,D.J.; Tatusova,T.; Slemons,R.
EPI512529	HA	United States	2011-Dec-10	EPI_ISL_158507	A/gadwall/Mississippi/11OS6084/2011		Import from public-domain	Wentworth,D.E.; Halpin,R.A.; Lin,X.; Bera,J.; Akopov,A.; Ransier,A.; Mohan,M.; Fedorova,N.; Tsitrin,T.; Puri,V.; Stockwell,T.; Amedeo,P.; Appalla,L.; Bishop,B.; Edworthy,P.; Gupta,N.; Hoover,J.; Katzel,D.; Li,K.; Schobel,S.; Shrivastava,S.; Thovarai,V.; Wang,S.; Nolting,J.M.; Fries,A.C.; Bowman,A.S.; Bao,Y.; Sanders,R.; Zhdanov,S.; Kiryutin,B.; Lipman,D.J.; Tatusova,T.; Slemons,R.
EPI512530	MP	United States	2011-Dec-10	EPI_ISL_158507	A/gadwall/Mississippi/11OS6084/2011		Import from public-domain	Wentworth,D.E.; Halpin,R.A.; Lin,X.; Bera,J.; Akopov,A.; Ransier,A.; Mohan,M.; Fedorova,N.; Tsitrin,T.; Puri,V.; Stockwell,T.; Amedeo,P.; Appalla,L.; Bishop,B.; Edworthy,P.; Gupta,N.; Hoover,J.; Katzel,D.; Li,K.; Schobel,S.; Shrivastava,S.; Thovarai,V.; Wang,S.; Nolting,J.M.; Fries,A.C.; Bowman,A.S.; Bao,Y.; Sanders,R.; Zhdanov,S.; Kiryutin,B.; Lipman,D.J.; Tatusova,T.; Slemons,R.
EPI512531	NA	United States	2011-Dec-10	EPI_ISL_158507	A/gadwall/Mississippi/11OS6084/2011		Import from public-domain	Wentworth,D.E.; Halpin,R.A.; Lin,X.; Bera,J.; Akopov,A.; Ransier,A.; Mohan,M.; Fedorova,N.; Tsitrin,T.; Puri,V.; Stockwell,T.; Amedeo,P.; Appalla,L.; Bishop,B.; Edworthy,P.; Gupta,N.; Hoover,J.; Katzel,D.; Li,K.; Schobel,S.; Shrivastava,S.; Thovarai,V.; Wang,S.; Nolting,J.M.; Fries,A.C.; Bowman,A.S.; Bao,Y.; Sanders,R.; Zhdanov,S.; Kiryutin,B.; Lipman,D.J.; Tatusova,T.; Slemons,R.
EPI512532	NP	United States	2011-Dec-10	EPI_ISL_158507	A/gadwall/Mississippi/11OS6084/2011		Import from public-domain	Wentworth,D.E.; Halpin,R.A.; Lin,X.; Bera,J.; Akopov,A.; Ransier,A.; Mohan,M.; Fedorova,N.; Tsitrin,T.; Puri,V.; Stockwell,T.; Amedeo,P.; Appalla,L.; Bishop,B.; Edworthy,P.; Gupta,N.; Hoover,J.; Katzel,D.; Li,K.; Schobel,S.; Shrivastava,S.; Thovarai,V.; Wang,S.; Nolting,J.M.; Fries,A.C.; Bowman,A.S.; Bao,Y.; Sanders,R.; Zhdanov,S.; Kiryutin,B.; Lipman,D.J.; Tatusova,T.; Slemons,R.
EPI418800	NA	United States	2010-Oct-30	EPI_ISL_134939	A/gadwall/Illinois/10OS3384/2010		Import from public-domain	Wentworth,D.E.; Dugan,V.; Halpin,R.; Lin,X.; Bera,J.; Wester,E.; Ghedin,E.; Fedorova,N.; Tsitrin,T.; Stockwell,T.; Amedeo,P.; Bishop,B.; Edworthy,P.; Gupta,N.; Katzel,D.; Li,K.; Schobel,S.; Shrivastava,S.; Thovarai,V.; Wang,S.; Slemons,R.; Nolting,J.; Bao,Y.; Sanders,R.; Dernovoy,D.; Kiryutin,B.; Lipman,D.J.; Tatusova,T.
EPI418801	NP	United States	2010-Oct-30	EPI_ISL_134939	A/gadwall/Illinois/10OS3384/2010		Import from public-domain	Wentworth,D.E.; Dugan,V.; Halpin,R.; Lin,X.; Bera,J.; Wester,E.; Ghedin,E.; Fedorova,N.; Tsitrin,T.; Stockwell,T.; Amedeo,P.; Bishop,B.; Edworthy,P.; Gupta,N.; Katzel,D.; Li,K.; Schobel,S.; Shrivastava,S.; Thovarai,V.; Wang,S.; Slemons,R.; Nolting,J.; Bao,Y.; Sanders,R.; Dernovoy,D.; Kiryutin,B.; Lipman,D.J.; Tatusova,T.
EPI418802	NS	United States	2010-Oct-30	EPI_ISL_134939	A/gadwall/Illinois/10OS3384/2010		Import from public-domain	Wentworth,D.E.; Dugan,V.; Halpin,R.; Lin,X.; Bera,J.; Wester,E.; Ghedin,E.; Fedorova,N.; Tsitrin,T.; Stockwell,T.; Amedeo,P.; Bishop,B.; Edworthy,P.; Gupta,N.; Katzel,D.; Li,K.; Schobel,S.; Shrivastava,S.; Thovarai,V.; Wang,S.; Slemons,R.; Nolting,J.; Bao,Y.; Sanders,R.; Dernovoy,D.; Kiryutin,B.; Lipman,D.J.; Tatusova,T.
EPI418803	PA	United States	2010-Oct-30	EPI_ISL_134939	A/gadwall/Illinois/10OS3384/2010		Import from public-domain	Wentworth,D.E.; Dugan,V.; Halpin,R.; Lin,X.; Bera,J.; Wester,E.; Ghedin,E.; Fedorova,N.; Tsitrin,T.; Stockwell,T.; Amedeo,P.; Bishop,B.; Edworthy,P.; Gupta,N.; Katzel,D.; Li,K.; Schobel,S.; Shrivastava,S.; Thovarai,V.; Wang,S.; Slemons,R.; Nolting,J.; Bao,Y.; Sanders,R.; Dernovoy,D.; Kiryutin,B.; Lipman,D.J.; Tatusova,T.
EPI418804	PB1	United States	2010-Oct-30	EPI_ISL_134939	A/gadwall/Illinois/10OS3384/2010		Import from public-domain	Wentworth,D.E.; Dugan,V.; Halpin,R.; Lin,X.; Bera,J.; Wester,E.; Ghedin,E.; Fedorova,N.; Tsitrin,T.; Stockwell,T.; Amedeo,P.; Bishop,B.; Edworthy,P.; Gupta,N.; Katzel,D.; Li,K.; Schobel,S.; Shrivastava,S.; Thovarai,V.; Wang,S.; Slemons,R.; Nolting,J.; Bao,Y.; Sanders,R.; Dernovoy,D.; Kiryutin,B.; Lipman,D.J.; Tatusova,T.
EPI418805	PB2	United States	2010-Oct-30	EPI_ISL_134939	A/gadwall/Illinois/10OS3384/2010		Import from public-domain	Wentworth,D.E.; Dugan,V.; Halpin,R.; Lin,X.; Bera,J.; Wester,E.; Ghedin,E.; Fedorova,N.; Tsitrin,T.; Stockwell,T.; Amedeo,P.; Bishop,B.; Edworthy,P.; Gupta,N.; Katzel,D.; Li,K.; Schobel,S.; Shrivastava,S.; Thovarai,V.; Wang,S.; Slemons,R.; Nolting,J.; Bao,Y.; Sanders,R.; Dernovoy,D.; Kiryutin,B.; Lipman,D.J.; Tatusova,T.
EPI418799	MP	United States	2010-Oct-30	EPI_ISL_134939	A/gadwall/Illinois/10OS3384/2010		Import from public-domain	Wentworth,D.E.; Dugan,V.; Halpin,R.; Lin,X.; Bera,J.; Wester,E.; Ghedin,E.; Fedorova,N.; Tsitrin,T.; Stockwell,T.; Amedeo,P.; Bishop,B.; Edworthy,P.; Gupta,N.; Katzel,D.; Li,K.; Schobel,S.; Shrivastava,S.; Thovarai,V.; Wang,S.; Slemons,R.; Nolting,J.; Bao,Y.; Sanders,R.; Dernovoy,D.; Kiryutin,B.; Lipman,D.J.; Tatusova,T.
EPI418794	HA	United States	2010-Oct-30	EPI_ISL_134939	A/gadwall/Illinois/10OS3384/2010		Import from public-domain	Wentworth,D.E.; Dugan,V.; Halpin,R.; Lin,X.; Bera,J.; Wester,E.; Ghedin,E.; Fedorova,N.; Tsitrin,T.; Stockwell,T.; Amedeo,P.; Bishop,B.; Edworthy,P.; Gupta,N.; Katzel,D.; Li,K.; Schobel,S.; Shrivastava,S.; Thovarai,V.; Wang,S.; Slemons,R.; Nolting,J.; Bao,Y.; Sanders,R.; Dernovoy,D.; Kiryutin,B.; Lipman,D.J.; Tatusova,T.
EPI1038227	NA	United States	2016-May-24	EPI_ISL_273554	A/shorebird/Delaware Bay/292/2016		Import from public-domain
EPI1038255	NP	United States	2016-May-24	EPI_ISL_273554	A/shorebird/Delaware Bay/292/2016		Import from public-domain
EPI1038313	NS	United States	2016-May-24	EPI_ISL_273554	A/shorebird/Delaware Bay/292/2016		Import from public-domain
EPI1038098	HA	United States	2016-May-24	EPI_ISL_273554	A/shorebird/Delaware Bay/292/2016		Import from public-domain
EPI1072579	PB2	United States	2016-May-24	EPI_ISL_273554	A/shorebird/Delaware Bay/292/2016		Import from public-domain
EPI1072133	PA	United States	2016-May-24	EPI_ISL_273554	A/shorebird/Delaware Bay/292/2016		Import from public-domain
EPI1072161	PB1	United States	2016-May-24	EPI_ISL_273554	A/shorebird/Delaware Bay/292/2016		Import from public-domain
EPI1069668	MP	United States	2016-May-24	EPI_ISL_273554	A/shorebird/Delaware Bay/292/2016		Import from public-domain
EPI1791251	PB1	United States	2018-Nov-25	EPI_ISL_506172	A/lesser scaup/Wisconsin/18OS3138/2018		Import from public-domain	Killian,M.L.; Franzen,K.; Camp,P.; Stuber,T.; Robbe-Austerman,S.; Lauterbach,S.; Nolting,J.; Bowman,A.
EPI1791252	NP	United States	2018-Nov-25	EPI_ISL_506172	A/lesser scaup/Wisconsin/18OS3138/2018		Import from public-domain	Killian,M.L.; Franzen,K.; Camp,P.; Stuber,T.; Robbe-Austerman,S.; Lauterbach,S.; Nolting,J.; Bowman,A.
EPI1791253	PB2	United States	2018-Nov-25	EPI_ISL_506172	A/lesser scaup/Wisconsin/18OS3138/2018		Import from public-domain	Killian,M.L.; Franzen,K.; Camp,P.; Stuber,T.; Robbe-Austerman,S.; Lauterbach,S.; Nolting,J.; Bowman,A.
EPI1791255	PA	United States	2018-Nov-25	EPI_ISL_506172	A/lesser scaup/Wisconsin/18OS3138/2018		Import from public-domain	Killian,M.L.; Franzen,K.; Camp,P.; Stuber,T.; Robbe-Austerman,S.; Lauterbach,S.; Nolting,J.; Bowman,A.
EPI1791254	NA	United States	2018-Nov-25	EPI_ISL_506172	A/lesser scaup/Wisconsin/18OS3138/2018		Import from public-domain	Killian,M.L.; Franzen,K.; Camp,P.; Stuber,T.; Robbe-Austerman,S.; Lauterbach,S.; Nolting,J.; Bowman,A.
EPI1791256	MP	United States	2018-Nov-25	EPI_ISL_506172	A/lesser scaup/Wisconsin/18OS3138/2018		Import from public-domain	Killian,M.L.; Franzen,K.; Camp,P.; Stuber,T.; Robbe-Austerman,S.; Lauterbach,S.; Nolting,J.; Bowman,A.
EPI1791257	HA	United States	2018-Nov-25	EPI_ISL_506172	A/lesser scaup/Wisconsin/18OS3138/2018		Import from public-domain	Killian,M.L.; Franzen,K.; Camp,P.; Stuber,T.; Robbe-Austerman,S.; Lauterbach,S.; Nolting,J.; Bowman,A.
EPI1791258	NS	United States	2018-Nov-25	EPI_ISL_506172	A/lesser scaup/Wisconsin/18OS3138/2018		Import from public-domain	Killian,M.L.; Franzen,K.; Camp,P.; Stuber,T.; Robbe-Austerman,S.; Lauterbach,S.; Nolting,J.; Bowman,A.
EPI1776798	NS	Chile	2018-Aug-01	EPI_ISL_503089	A/chinstrap penguin/Antarctica/HP04/2018		Import from public-domain	Direct Submission
EPI1776799	PB1	Chile	2018-Aug-01	EPI_ISL_503089	A/chinstrap penguin/Antarctica/HP04/2018		Import from public-domain	Direct Submission
EPI1776800	MP	Chile	2018-Aug-01	EPI_ISL_503089	A/chinstrap penguin/Antarctica/HP04/2018		Import from public-domain	Direct Submission
EPI1776801	NA	Chile	2018-Aug-01	EPI_ISL_503089	A/chinstrap penguin/Antarctica/HP04/2018		Import from public-domain	Direct Submission
EPI1776802	PB2	Chile	2018-Aug-01	EPI_ISL_503089	A/chinstrap penguin/Antarctica/HP04/2018		Import from public-domain	Direct Submission
EPI1776803	HA	Chile	2018-Aug-01	EPI_ISL_503089	A/chinstrap penguin/Antarctica/HP04/2018		Import from public-domain	Direct Submission
EPI1776804	PA	Chile	2018-Aug-01	EPI_ISL_503089	A/chinstrap penguin/Antarctica/HP04/2018		Import from public-domain	Direct Submission
EPI1776805	NP	Chile	2018-Aug-01	EPI_ISL_503089	A/chinstrap penguin/Antarctica/HP04/2018		Import from public-domain	Direct Submission
EPI1498871	HA	Antarctica	2017-Jan-27	EPI_ISL_366232	A/chinstrap penguin/Cape Shirreff/P10S/2017		Import from public-domain
EPI1498872	NP	Antarctica	2017-Jan-27	EPI_ISL_366232	A/chinstrap penguin/Cape Shirreff/P10S/2017		Import from public-domain
EPI1498878	MP	Antarctica	2017-Jan-27	EPI_ISL_366232	A/chinstrap penguin/Cape Shirreff/P10S/2017		Import from public-domain
EPI1498887	NA	Antarctica	2017-Jan-27	EPI_ISL_366232	A/chinstrap penguin/Cape Shirreff/P10S/2017		Import from public-domain
EPI1498875	PA	Antarctica	2017-Jan-27	EPI_ISL_366232	A/chinstrap penguin/Cape Shirreff/P10S/2017		Import from public-domain
EPI1498879	PB2	Antarctica	2017-Jan-27	EPI_ISL_366232	A/chinstrap penguin/Cape Shirreff/P10S/2017		Import from public-domain
EPI1498885	NS	Antarctica	2017-Jan-27	EPI_ISL_366232	A/chinstrap penguin/Cape Shirreff/P10S/2017		Import from public-domain
EPI1498869	HA	Antarctica	2017-Jan-21	EPI_ISL_366231	A/chinstrap penguin/Cape Shirreff/P8S/2017		Import from public-domain
EPI1498877	NP	Antarctica	2017-Jan-21	EPI_ISL_366231	A/chinstrap penguin/Cape Shirreff/P8S/2017		Import from public-domain
EPI1498884	MP	Antarctica	2017-Jan-21	EPI_ISL_366231	A/chinstrap penguin/Cape Shirreff/P8S/2017		Import from public-domain
EPI1498890	NA	Antarctica	2017-Jan-21	EPI_ISL_366231	A/chinstrap penguin/Cape Shirreff/P8S/2017		Import from public-domain
EPI1498870	PB2	Antarctica	2017-Jan-21	EPI_ISL_366231	A/chinstrap penguin/Cape Shirreff/P8S/2017		Import from public-domain
EPI1498873	NS	Antarctica	2017-Jan-21	EPI_ISL_366231	A/chinstrap penguin/Cape Shirreff/P8S/2017		Import from public-domain
EPI1498882	PA	Antarctica	2017-Jan-21	EPI_ISL_366231	A/chinstrap penguin/Cape Shirreff/P8S/2017		Import from public-domain
EPI1498883	PB1	Antarctica	2017-Jan-21	EPI_ISL_366231	A/chinstrap penguin/Cape Shirreff/P8S/2017		Import from public-domain
EPI1498866	MP	Antarctica	2017-Jan-23	EPI_ISL_366230	A/chinstrap penguin/Cape Shirreff/P11S/2017		Import from public-domain
EPI1498868	NP	Antarctica	2017-Jan-23	EPI_ISL_366230	A/chinstrap penguin/Cape Shirreff/P11S/2017		Import from public-domain
EPI1498874	HA	Antarctica	2017-Jan-23	EPI_ISL_366230	A/chinstrap penguin/Cape Shirreff/P11S/2017		Import from public-domain
EPI1498888	NA	Antarctica	2017-Jan-23	EPI_ISL_366230	A/chinstrap penguin/Cape Shirreff/P11S/2017		Import from public-domain
EPI1498886	PA	Antarctica	2017-Jan-23	EPI_ISL_366230	A/chinstrap penguin/Cape Shirreff/P11S/2017		Import from public-domain
EPI1498892	PB2	Antarctica	2017-Jan-23	EPI_ISL_366230	A/chinstrap penguin/Cape Shirreff/P11S/2017		Import from public-domain
EPI1498894	NS	Antarctica	2017-Jan-23	EPI_ISL_366230	A/chinstrap penguin/Cape Shirreff/P11S/2017		Import from public-domain
EPI1498865	NA	Antarctica	2017-Feb-03	EPI_ISL_366229	A/chinstrap penguin/Cape Shirreff/P13S/2017		Import from public-domain
EPI1498876	MP	Antarctica	2017-Feb-03	EPI_ISL_366229	A/chinstrap penguin/Cape Shirreff/P13S/2017		Import from public-domain
EPI1498891	HA	Antarctica	2017-Feb-03	EPI_ISL_366229	A/chinstrap penguin/Cape Shirreff/P13S/2017		Import from public-domain
EPI1498893	NP	Antarctica	2017-Feb-03	EPI_ISL_366229	A/chinstrap penguin/Cape Shirreff/P13S/2017		Import from public-domain
EPI1498867	PB1	Antarctica	2017-Feb-03	EPI_ISL_366229	A/chinstrap penguin/Cape Shirreff/P13S/2017		Import from public-domain
EPI1498880	PA	Antarctica	2017-Feb-03	EPI_ISL_366229	A/chinstrap penguin/Cape Shirreff/P13S/2017		Import from public-domain
EPI1498881	NS	Antarctica	2017-Feb-03	EPI_ISL_366229	A/chinstrap penguin/Cape Shirreff/P13S/2017		Import from public-domain
EPI1498889	PB2	Antarctica	2017-Feb-03	EPI_ISL_366229	A/chinstrap penguin/Cape Shirreff/P13S/2017		Import from public-domain
EPI1493802	NP	Antarctica	2017-Sep-20	EPI_ISL_365406	A/chinstrap_penguin/Antarctica/P5/2017		Import from public-domain
EPI1493641	NA	Antarctica	2017-Sep-20	EPI_ISL_365406	A/chinstrap_penguin/Antarctica/P5/2017		Import from public-domain
EPI1493463	HA	Antarctica	2017-Sep-20	EPI_ISL_365406	A/chinstrap_penguin/Antarctica/P5/2017		Import from public-domain
EPI1493662	PB1	Antarctica	2017-Sep-20	EPI_ISL_365406	A/chinstrap_penguin/Antarctica/P5/2017		Import from public-domain
EPI1493695	PA	Antarctica	2017-Sep-20	EPI_ISL_365406	A/chinstrap_penguin/Antarctica/P5/2017		Import from public-domain
EPI1493799	NS	Antarctica	2017-Sep-20	EPI_ISL_365406	A/chinstrap_penguin/Antarctica/P5/2017		Import from public-domain
EPI1775379	PB2	United States	2015-Oct-08	EPI_ISL_502715	A/mallard/Maryland/UGAI15-7889/2015		Import from public-domain	Reeves,A.B.; Ramey,A.M.; Prosser,D.J.; Poulson,R.L.; Stallknecht,D.E.
EPI1775380	PB1	United States	2015-Oct-08	EPI_ISL_502715	A/mallard/Maryland/UGAI15-7889/2015		Import from public-domain	Reeves,A.B.; Ramey,A.M.; Prosser,D.J.; Poulson,R.L.; Stallknecht,D.E.
EPI1775381	PA	United States	2015-Oct-08	EPI_ISL_502715	A/mallard/Maryland/UGAI15-7889/2015		Import from public-domain	Reeves,A.B.; Ramey,A.M.; Prosser,D.J.; Poulson,R.L.; Stallknecht,D.E.
EPI1775382	HA	United States	2015-Oct-08	EPI_ISL_502715	A/mallard/Maryland/UGAI15-7889/2015		Import from public-domain	Reeves,A.B.; Ramey,A.M.; Prosser,D.J.; Poulson,R.L.; Stallknecht,D.E.
EPI1775383	NP	United States	2015-Oct-08	EPI_ISL_502715	A/mallard/Maryland/UGAI15-7889/2015		Import from public-domain	Reeves,A.B.; Ramey,A.M.; Prosser,D.J.; Poulson,R.L.; Stallknecht,D.E.
EPI1775384	NA	United States	2015-Oct-08	EPI_ISL_502715	A/mallard/Maryland/UGAI15-7889/2015		Import from public-domain	Reeves,A.B.; Ramey,A.M.; Prosser,D.J.; Poulson,R.L.; Stallknecht,D.E.
EPI1775385	MP	United States	2015-Oct-08	EPI_ISL_502715	A/mallard/Maryland/UGAI15-7889/2015		Import from public-domain	Reeves,A.B.; Ramey,A.M.; Prosser,D.J.; Poulson,R.L.; Stallknecht,D.E.
EPI1775386	NS	United States	2015-Oct-08	EPI_ISL_502715	A/mallard/Maryland/UGAI15-7889/2015		Import from public-domain	Reeves,A.B.; Ramey,A.M.; Prosser,D.J.; Poulson,R.L.; Stallknecht,D.E.
EPI1775371	PB2	United States	2015-Sep-29	EPI_ISL_502714	A/mallard/Maryland/UGAI15-7876/2015		Import from public-domain	Reeves,A.B.; Ramey,A.M.; Prosser,D.J.; Poulson,R.L.; Stallknecht,D.E.
EPI1775372	PB1	United States	2015-Sep-29	EPI_ISL_502714	A/mallard/Maryland/UGAI15-7876/2015		Import from public-domain	Reeves,A.B.; Ramey,A.M.; Prosser,D.J.; Poulson,R.L.; Stallknecht,D.E.
EPI1775373	PA	United States	2015-Sep-29	EPI_ISL_502714	A/mallard/Maryland/UGAI15-7876/2015		Import from public-domain	Reeves,A.B.; Ramey,A.M.; Prosser,D.J.; Poulson,R.L.; Stallknecht,D.E.
EPI1775374	HA	United States	2015-Sep-29	EPI_ISL_502714	A/mallard/Maryland/UGAI15-7876/2015		Import from public-domain	Reeves,A.B.; Ramey,A.M.; Prosser,D.J.; Poulson,R.L.; Stallknecht,D.E.
EPI1775375	NP	United States	2015-Sep-29	EPI_ISL_502714	A/mallard/Maryland/UGAI15-7876/2015		Import from public-domain	Reeves,A.B.; Ramey,A.M.; Prosser,D.J.; Poulson,R.L.; Stallknecht,D.E.
EPI1775376	NA	United States	2015-Sep-29	EPI_ISL_502714	A/mallard/Maryland/UGAI15-7876/2015		Import from public-domain	Reeves,A.B.; Ramey,A.M.; Prosser,D.J.; Poulson,R.L.; Stallknecht,D.E.
EPI1775377	MP	United States	2015-Sep-29	EPI_ISL_502714	A/mallard/Maryland/UGAI15-7876/2015		Import from public-domain	Reeves,A.B.; Ramey,A.M.; Prosser,D.J.; Poulson,R.L.; Stallknecht,D.E.
EPI1775378	NS	United States	2015-Sep-29	EPI_ISL_502714	A/mallard/Maryland/UGAI15-7876/2015		Import from public-domain	Reeves,A.B.; Ramey,A.M.; Prosser,D.J.; Poulson,R.L.; Stallknecht,D.E.
EPI1549616	HA	United States	2016-Nov-29	EPI_ISL_378301	A/Mallard/Utah/D1615126/2016		Import from public-domain	Rejmanek,D.; Crossley,B.
EPI1549617	MP	United States	2016-Nov-29	EPI_ISL_378301	A/Mallard/Utah/D1615126/2016		Import from public-domain	Rejmanek,D.; Crossley,B.
EPI1549618	NA	United States	2016-Nov-29	EPI_ISL_378301	A/Mallard/Utah/D1615126/2016		Import from public-domain	Rejmanek,D.; Crossley,B.
EPI1549619	NP	United States	2016-Nov-29	EPI_ISL_378301	A/Mallard/Utah/D1615126/2016		Import from public-domain	Rejmanek,D.; Crossley,B.
EPI1549620	NS	United States	2016-Nov-29	EPI_ISL_378301	A/Mallard/Utah/D1615126/2016		Import from public-domain	Rejmanek,D.; Crossley,B.
EPI1549621	PA	United States	2016-Nov-29	EPI_ISL_378301	A/Mallard/Utah/D1615126/2016		Import from public-domain	Rejmanek,D.; Crossley,B.
EPI1549622	PB1	United States	2016-Nov-29	EPI_ISL_378301	A/Mallard/Utah/D1615126/2016		Import from public-domain	Rejmanek,D.; Crossley,B.
EPI1549623	PB2	United States	2016-Nov-29	EPI_ISL_378301	A/Mallard/Utah/D1615126/2016		Import from public-domain	Rejmanek,D.; Crossley,B.
EPI1553465	HA	United States	2013-May-21	EPI_ISL_379239	A/dunlin/Delaware Bay/286/2013		Import from public-domain
EPI1553496	PB1	United States	2013-May-21	EPI_ISL_379239	A/dunlin/Delaware Bay/286/2013		Import from public-domain
EPI1553444	PB2	United States	2013-May-21	EPI_ISL_379239	A/dunlin/Delaware Bay/286/2013		Import from public-domain
EPI1553479	NS	United States	2013-May-21	EPI_ISL_379239	A/dunlin/Delaware Bay/286/2013		Import from public-domain
EPI1553480	PA	United States	2013-May-21	EPI_ISL_379239	A/dunlin/Delaware Bay/286/2013		Import from public-domain
EPI1553445	NP	United States	2013-May-21	EPI_ISL_379239	A/dunlin/Delaware Bay/286/2013		Import from public-domain
EPI1553482	MP	United States	2013-May-21	EPI_ISL_379239	A/dunlin/Delaware Bay/286/2013		Import from public-domain
EPI1553484	NA	United States	2013-May-21	EPI_ISL_379239	A/dunlin/Delaware Bay/286/2013		Import from public-domain
EPI1549324	HA	United States	2017-Dec-12	EPI_ISL_378265	A/Green-Winged Teal/California/D1716620/2017		Import from public-domain	Rejmanek,D.; Crossley,B.
EPI1549325	MP	United States	2017-Dec-12	EPI_ISL_378265	A/Green-Winged Teal/California/D1716620/2017		Import from public-domain	Rejmanek,D.; Crossley,B.
EPI1549326	NA	United States	2017-Dec-12	EPI_ISL_378265	A/Green-Winged Teal/California/D1716620/2017		Import from public-domain	Rejmanek,D.; Crossley,B.
EPI1549327	NP	United States	2017-Dec-12	EPI_ISL_378265	A/Green-Winged Teal/California/D1716620/2017		Import from public-domain	Rejmanek,D.; Crossley,B.
EPI1549328	NS	United States	2017-Dec-12	EPI_ISL_378265	A/Green-Winged Teal/California/D1716620/2017		Import from public-domain	Rejmanek,D.; Crossley,B.
EPI1549329	PA	United States	2017-Dec-12	EPI_ISL_378265	A/Green-Winged Teal/California/D1716620/2017		Import from public-domain	Rejmanek,D.; Crossley,B.
EPI1549330	PB1	United States	2017-Dec-12	EPI_ISL_378265	A/Green-Winged Teal/California/D1716620/2017		Import from public-domain	Rejmanek,D.; Crossley,B.
EPI1549331	PB2	United States	2017-Dec-12	EPI_ISL_378265	A/Green-Winged Teal/California/D1716620/2017		Import from public-domain	Rejmanek,D.; Crossley,B.
EPI1525342	PB1	United States	2014-May-21	EPI_ISL_372114	A/ruddy turnstone/Delaware Bay/538/2014		Import from public-domain	Hicks,J.T.; Friedman,K.; Qiu,X.; Kim,D.-K.; Hixson,J.; Krauss,S.; Bahl,J.
EPI1525343	PA	United States	2014-May-21	EPI_ISL_372114	A/ruddy turnstone/Delaware Bay/538/2014		Import from public-domain	Hicks,J.T.; Friedman,K.; Qiu,X.; Kim,D.-K.; Hixson,J.; Krauss,S.; Bahl,J.
EPI1525344	NA	United States	2014-May-21	EPI_ISL_372114	A/ruddy turnstone/Delaware Bay/538/2014		Import from public-domain	Hicks,J.T.; Friedman,K.; Qiu,X.; Kim,D.-K.; Hixson,J.; Krauss,S.; Bahl,J.
EPI1525345	NS	United States	2014-May-21	EPI_ISL_372114	A/ruddy turnstone/Delaware Bay/538/2014		Import from public-domain	Hicks,J.T.; Friedman,K.; Qiu,X.; Kim,D.-K.; Hixson,J.; Krauss,S.; Bahl,J.
EPI1525348	PB2	United States	2014-May-21	EPI_ISL_372114	A/ruddy turnstone/Delaware Bay/538/2014		Import from public-domain	Hicks,J.T.; Friedman,K.; Qiu,X.; Kim,D.-K.; Hixson,J.; Krauss,S.; Bahl,J.
EPI1525346	MP	United States	2014-May-21	EPI_ISL_372114	A/ruddy turnstone/Delaware Bay/538/2014		Import from public-domain	Hicks,J.T.; Friedman,K.; Qiu,X.; Kim,D.-K.; Hixson,J.; Krauss,S.; Bahl,J.
EPI1525347	NP	United States	2014-May-21	EPI_ISL_372114	A/ruddy turnstone/Delaware Bay/538/2014		Import from public-domain	Hicks,J.T.; Friedman,K.; Qiu,X.; Kim,D.-K.; Hixson,J.; Krauss,S.; Bahl,J.
EPI1525349	HA	United States	2014-May-21	EPI_ISL_372114	A/ruddy turnstone/Delaware Bay/538/2014		Import from public-domain	Hicks,J.T.; Friedman,K.; Qiu,X.; Kim,D.-K.; Hixson,J.; Krauss,S.; Bahl,J.
EPI1525255	NS	United States	2014-May-21	EPI_ISL_372103	A/ruddy turnstone/Delaware Bay/543/2014		Import from public-domain	Hicks,J.T.; Friedman,K.; Qiu,X.; Kim,D.-K.; Hixson,J.; Krauss,S.; Bahl,J.
EPI1525256	PB1	United States	2014-May-21	EPI_ISL_372103	A/ruddy turnstone/Delaware Bay/543/2014		Import from public-domain	Hicks,J.T.; Friedman,K.; Qiu,X.; Kim,D.-K.; Hixson,J.; Krauss,S.; Bahl,J.
EPI1525257	PA	United States	2014-May-21	EPI_ISL_372103	A/ruddy turnstone/Delaware Bay/543/2014		Import from public-domain	Hicks,J.T.; Friedman,K.; Qiu,X.; Kim,D.-K.; Hixson,J.; Krauss,S.; Bahl,J.
EPI1525258	PB2	United States	2014-May-21	EPI_ISL_372103	A/ruddy turnstone/Delaware Bay/543/2014		Import from public-domain	Hicks,J.T.; Friedman,K.; Qiu,X.; Kim,D.-K.; Hixson,J.; Krauss,S.; Bahl,J.
EPI1525259	NA	United States	2014-May-21	EPI_ISL_372103	A/ruddy turnstone/Delaware Bay/543/2014		Import from public-domain	Hicks,J.T.; Friedman,K.; Qiu,X.; Kim,D.-K.; Hixson,J.; Krauss,S.; Bahl,J.
EPI1525260	NP	United States	2014-May-21	EPI_ISL_372103	A/ruddy turnstone/Delaware Bay/543/2014		Import from public-domain	Hicks,J.T.; Friedman,K.; Qiu,X.; Kim,D.-K.; Hixson,J.; Krauss,S.; Bahl,J.
EPI1525261	MP	United States	2014-May-21	EPI_ISL_372103	A/ruddy turnstone/Delaware Bay/543/2014		Import from public-domain	Hicks,J.T.; Friedman,K.; Qiu,X.; Kim,D.-K.; Hixson,J.; Krauss,S.; Bahl,J.
EPI1525262	HA	United States	2014-May-21	EPI_ISL_372103	A/ruddy turnstone/Delaware Bay/543/2014		Import from public-domain	Hicks,J.T.; Friedman,K.; Qiu,X.; Kim,D.-K.; Hixson,J.; Krauss,S.; Bahl,J.
EPI1523310	NS	United States	2013-May-23	EPI_ISL_371836	A/ruddy turnstone/Delaware Bay/481/2013		Import from public-domain	Hicks,J.T.; Friedman,K.; Qiu,X.; Kim,D.-K.; Hixson,J.; Krauss,S.; Bahl,J.
EPI1523311	PB2	United States	2013-May-23	EPI_ISL_371836	A/ruddy turnstone/Delaware Bay/481/2013		Import from public-domain	Hicks,J.T.; Friedman,K.; Qiu,X.; Kim,D.-K.; Hixson,J.; Krauss,S.; Bahl,J.
EPI1523315	PA	United States	2013-May-23	EPI_ISL_371836	A/ruddy turnstone/Delaware Bay/481/2013		Import from public-domain	Hicks,J.T.; Friedman,K.; Qiu,X.; Kim,D.-K.; Hixson,J.; Krauss,S.; Bahl,J.
EPI1523317	PB1	United States	2013-May-23	EPI_ISL_371836	A/ruddy turnstone/Delaware Bay/481/2013		Import from public-domain	Hicks,J.T.; Friedman,K.; Qiu,X.; Kim,D.-K.; Hixson,J.; Krauss,S.; Bahl,J.
EPI1523312	MP	United States	2013-May-23	EPI_ISL_371836	A/ruddy turnstone/Delaware Bay/481/2013		Import from public-domain	Hicks,J.T.; Friedman,K.; Qiu,X.; Kim,D.-K.; Hixson,J.; Krauss,S.; Bahl,J.
EPI1523313	NP	United States	2013-May-23	EPI_ISL_371836	A/ruddy turnstone/Delaware Bay/481/2013		Import from public-domain	Hicks,J.T.; Friedman,K.; Qiu,X.; Kim,D.-K.; Hixson,J.; Krauss,S.; Bahl,J.
EPI1523314	NA	United States	2013-May-23	EPI_ISL_371836	A/ruddy turnstone/Delaware Bay/481/2013		Import from public-domain	Hicks,J.T.; Friedman,K.; Qiu,X.; Kim,D.-K.; Hixson,J.; Krauss,S.; Bahl,J.
EPI1523316	HA	United States	2013-May-23	EPI_ISL_371836	A/ruddy turnstone/Delaware Bay/481/2013		Import from public-domain	Hicks,J.T.; Friedman,K.; Qiu,X.; Kim,D.-K.; Hixson,J.; Krauss,S.; Bahl,J.
EPI1523290	NS	United States	2013-May-23	EPI_ISL_371833	A/ruddy turnstone/Delaware Bay/502/2013		Import from public-domain	Hicks,J.T.; Friedman,K.; Qiu,X.; Kim,D.-K.; Hixson,J.; Krauss,S.; Bahl,J.
EPI1523291	PB1	United States	2013-May-23	EPI_ISL_371833	A/ruddy turnstone/Delaware Bay/502/2013		Import from public-domain	Hicks,J.T.; Friedman,K.; Qiu,X.; Kim,D.-K.; Hixson,J.; Krauss,S.; Bahl,J.
EPI1523292	PA	United States	2013-May-23	EPI_ISL_371833	A/ruddy turnstone/Delaware Bay/502/2013		Import from public-domain	Hicks,J.T.; Friedman,K.; Qiu,X.; Kim,D.-K.; Hixson,J.; Krauss,S.; Bahl,J.
EPI1523293	PB2	United States	2013-May-23	EPI_ISL_371833	A/ruddy turnstone/Delaware Bay/502/2013		Import from public-domain	Hicks,J.T.; Friedman,K.; Qiu,X.; Kim,D.-K.; Hixson,J.; Krauss,S.; Bahl,J.
EPI1523286	HA	United States	2013-May-23	EPI_ISL_371833	A/ruddy turnstone/Delaware Bay/502/2013		Import from public-domain	Hicks,J.T.; Friedman,K.; Qiu,X.; Kim,D.-K.; Hixson,J.; Krauss,S.; Bahl,J.
EPI1523287	MP	United States	2013-May-23	EPI_ISL_371833	A/ruddy turnstone/Delaware Bay/502/2013		Import from public-domain	Hicks,J.T.; Friedman,K.; Qiu,X.; Kim,D.-K.; Hixson,J.; Krauss,S.; Bahl,J.
EPI1523288	NA	United States	2013-May-23	EPI_ISL_371833	A/ruddy turnstone/Delaware Bay/502/2013		Import from public-domain	Hicks,J.T.; Friedman,K.; Qiu,X.; Kim,D.-K.; Hixson,J.; Krauss,S.; Bahl,J.
EPI1523289	NP	United States	2013-May-23	EPI_ISL_371833	A/ruddy turnstone/Delaware Bay/502/2013		Import from public-domain	Hicks,J.T.; Friedman,K.; Qiu,X.; Kim,D.-K.; Hixson,J.; Krauss,S.; Bahl,J.
EPI1523262	PB2	United States	2013-May-23	EPI_ISL_371830	A/ruddy turnstone/Delaware Bay/552/2013		Import from public-domain	Hicks,J.T.; Friedman,K.; Qiu,X.; Kim,D.-K.; Hixson,J.; Krauss,S.; Bahl,J.
EPI1523263	PB1	United States	2013-May-23	EPI_ISL_371830	A/ruddy turnstone/Delaware Bay/552/2013		Import from public-domain	Hicks,J.T.; Friedman,K.; Qiu,X.; Kim,D.-K.; Hixson,J.; Krauss,S.; Bahl,J.
EPI1523264	NS	United States	2013-May-23	EPI_ISL_371830	A/ruddy turnstone/Delaware Bay/552/2013		Import from public-domain	Hicks,J.T.; Friedman,K.; Qiu,X.; Kim,D.-K.; Hixson,J.; Krauss,S.; Bahl,J.
EPI1523265	PA	United States	2013-May-23	EPI_ISL_371830	A/ruddy turnstone/Delaware Bay/552/2013		Import from public-domain	Hicks,J.T.; Friedman,K.; Qiu,X.; Kim,D.-K.; Hixson,J.; Krauss,S.; Bahl,J.
EPI1523266	HA	United States	2013-May-23	EPI_ISL_371830	A/ruddy turnstone/Delaware Bay/552/2013		Import from public-domain	Hicks,J.T.; Friedman,K.; Qiu,X.; Kim,D.-K.; Hixson,J.; Krauss,S.; Bahl,J.
EPI1523267	NA	United States	2013-May-23	EPI_ISL_371830	A/ruddy turnstone/Delaware Bay/552/2013		Import from public-domain	Hicks,J.T.; Friedman,K.; Qiu,X.; Kim,D.-K.; Hixson,J.; Krauss,S.; Bahl,J.
EPI1523268	NP	United States	2013-May-23	EPI_ISL_371830	A/ruddy turnstone/Delaware Bay/552/2013		Import from public-domain	Hicks,J.T.; Friedman,K.; Qiu,X.; Kim,D.-K.; Hixson,J.; Krauss,S.; Bahl,J.
EPI1523269	MP	United States	2013-May-23	EPI_ISL_371830	A/ruddy turnstone/Delaware Bay/552/2013		Import from public-domain	Hicks,J.T.; Friedman,K.; Qiu,X.; Kim,D.-K.; Hixson,J.; Krauss,S.; Bahl,J.
EPI1523200	PB1	United States	2013-May-22	EPI_ISL_371822	A/ruddy turnstone/Delaware Bay/339/2013		Import from public-domain	Hicks,J.T.; Friedman,K.; Qiu,X.; Kim,D.-K.; Hixson,J.; Krauss,S.; Bahl,J.
EPI1523201	PB2	United States	2013-May-22	EPI_ISL_371822	A/ruddy turnstone/Delaware Bay/339/2013		Import from public-domain	Hicks,J.T.; Friedman,K.; Qiu,X.; Kim,D.-K.; Hixson,J.; Krauss,S.; Bahl,J.
EPI1523203	PA	United States	2013-May-22	EPI_ISL_371822	A/ruddy turnstone/Delaware Bay/339/2013		Import from public-domain	Hicks,J.T.; Friedman,K.; Qiu,X.; Kim,D.-K.; Hixson,J.; Krauss,S.; Bahl,J.
EPI1523205	NS	United States	2013-May-22	EPI_ISL_371822	A/ruddy turnstone/Delaware Bay/339/2013		Import from public-domain	Hicks,J.T.; Friedman,K.; Qiu,X.; Kim,D.-K.; Hixson,J.; Krauss,S.; Bahl,J.
EPI1523198	NP	United States	2013-May-22	EPI_ISL_371822	A/ruddy turnstone/Delaware Bay/339/2013		Import from public-domain	Hicks,J.T.; Friedman,K.; Qiu,X.; Kim,D.-K.; Hixson,J.; Krauss,S.; Bahl,J.
EPI1523199	HA	United States	2013-May-22	EPI_ISL_371822	A/ruddy turnstone/Delaware Bay/339/2013		Import from public-domain	Hicks,J.T.; Friedman,K.; Qiu,X.; Kim,D.-K.; Hixson,J.; Krauss,S.; Bahl,J.
EPI1523202	NA	United States	2013-May-22	EPI_ISL_371822	A/ruddy turnstone/Delaware Bay/339/2013		Import from public-domain	Hicks,J.T.; Friedman,K.; Qiu,X.; Kim,D.-K.; Hixson,J.; Krauss,S.; Bahl,J.
EPI1523204	MP	United States	2013-May-22	EPI_ISL_371822	A/ruddy turnstone/Delaware Bay/339/2013		Import from public-domain	Hicks,J.T.; Friedman,K.; Qiu,X.; Kim,D.-K.; Hixson,J.; Krauss,S.; Bahl,J.
EPI402921	MP	United States	1999-May-24	EPI_ISL_131439	A/ruddy turnstone/Delaware Bay/259/1999		Import from public-domain	Wentworth,D.E.; Dugan,V.; Halpin,R.; Lin,X.; Bera,J.; Ghedin,E.; Fedorova,N.; Overton,L.; Tsitrin,T.; Stockwell,T.; Amedeo,P.; Bishop,B.; Chen,H.; Edworthy,P.; Gupta,N.; Katzel,D.; Li,K.; Schobel,S.; Shrivastava,S.; Thovarai,V.; Wang,S.; Bahl,J.; Krauss,S.; Webster,R.G.; Webby,R.J.; Smith,G.J.; Bao,Y.; Sanders,R.; Dernovoy,D.; Kiryutin,B.; Lipman,D.J.; Tatusova,T.
EPI402922	NA	United States	1999-May-24	EPI_ISL_131439	A/ruddy turnstone/Delaware Bay/259/1999		Import from public-domain	Wentworth,D.E.; Dugan,V.; Halpin,R.; Lin,X.; Bera,J.; Ghedin,E.; Fedorova,N.; Overton,L.; Tsitrin,T.; Stockwell,T.; Amedeo,P.; Bishop,B.; Chen,H.; Edworthy,P.; Gupta,N.; Katzel,D.; Li,K.; Schobel,S.; Shrivastava,S.; Thovarai,V.; Wang,S.; Bahl,J.; Krauss,S.; Webster,R.G.; Webby,R.J.; Smith,G.J.; Bao,Y.; Sanders,R.; Dernovoy,D.; Kiryutin,B.; Lipman,D.J.; Tatusova,T.
EPI402923	NP	United States	1999-May-24	EPI_ISL_131439	A/ruddy turnstone/Delaware Bay/259/1999		Import from public-domain	Wentworth,D.E.; Dugan,V.; Halpin,R.; Lin,X.; Bera,J.; Ghedin,E.; Fedorova,N.; Overton,L.; Tsitrin,T.; Stockwell,T.; Amedeo,P.; Bishop,B.; Chen,H.; Edworthy,P.; Gupta,N.; Katzel,D.; Li,K.; Schobel,S.; Shrivastava,S.; Thovarai,V.; Wang,S.; Bahl,J.; Krauss,S.; Webster,R.G.; Webby,R.J.; Smith,G.J.; Bao,Y.; Sanders,R.; Dernovoy,D.; Kiryutin,B.; Lipman,D.J.; Tatusova,T.
EPI402924	NS	United States	1999-May-24	EPI_ISL_131439	A/ruddy turnstone/Delaware Bay/259/1999		Import from public-domain	Wentworth,D.E.; Dugan,V.; Halpin,R.; Lin,X.; Bera,J.; Ghedin,E.; Fedorova,N.; Overton,L.; Tsitrin,T.; Stockwell,T.; Amedeo,P.; Bishop,B.; Chen,H.; Edworthy,P.; Gupta,N.; Katzel,D.; Li,K.; Schobel,S.; Shrivastava,S.; Thovarai,V.; Wang,S.; Bahl,J.; Krauss,S.; Webster,R.G.; Webby,R.J.; Smith,G.J.; Bao,Y.; Sanders,R.; Dernovoy,D.; Kiryutin,B.; Lipman,D.J.; Tatusova,T.
EPI402925	PA	United States	1999-May-24	EPI_ISL_131439	A/ruddy turnstone/Delaware Bay/259/1999		Import from public-domain	Wentworth,D.E.; Dugan,V.; Halpin,R.; Lin,X.; Bera,J.; Ghedin,E.; Fedorova,N.; Overton,L.; Tsitrin,T.; Stockwell,T.; Amedeo,P.; Bishop,B.; Chen,H.; Edworthy,P.; Gupta,N.; Katzel,D.; Li,K.; Schobel,S.; Shrivastava,S.; Thovarai,V.; Wang,S.; Bahl,J.; Krauss,S.; Webster,R.G.; Webby,R.J.; Smith,G.J.; Bao,Y.; Sanders,R.; Dernovoy,D.; Kiryutin,B.; Lipman,D.J.; Tatusova,T.
EPI402926	PB1	United States	1999-May-24	EPI_ISL_131439	A/ruddy turnstone/Delaware Bay/259/1999		Import from public-domain	Wentworth,D.E.; Dugan,V.; Halpin,R.; Lin,X.; Bera,J.; Ghedin,E.; Fedorova,N.; Overton,L.; Tsitrin,T.; Stockwell,T.; Amedeo,P.; Bishop,B.; Chen,H.; Edworthy,P.; Gupta,N.; Katzel,D.; Li,K.; Schobel,S.; Shrivastava,S.; Thovarai,V.; Wang,S.; Bahl,J.; Krauss,S.; Webster,R.G.; Webby,R.J.; Smith,G.J.; Bao,Y.; Sanders,R.; Dernovoy,D.; Kiryutin,B.; Lipman,D.J.; Tatusova,T.
EPI402927	PB2	United States	1999-May-24	EPI_ISL_131439	A/ruddy turnstone/Delaware Bay/259/1999		Import from public-domain	Wentworth,D.E.; Dugan,V.; Halpin,R.; Lin,X.; Bera,J.; Ghedin,E.; Fedorova,N.; Overton,L.; Tsitrin,T.; Stockwell,T.; Amedeo,P.; Bishop,B.; Chen,H.; Edworthy,P.; Gupta,N.; Katzel,D.; Li,K.; Schobel,S.; Shrivastava,S.; Thovarai,V.; Wang,S.; Bahl,J.; Krauss,S.; Webster,R.G.; Webby,R.J.; Smith,G.J.; Bao,Y.; Sanders,R.; Dernovoy,D.; Kiryutin,B.; Lipman,D.J.; Tatusova,T.
EPI402915	HA	United States	1999-May-24	EPI_ISL_131439	A/ruddy turnstone/Delaware Bay/259/1999		Import from public-domain	Wentworth,D.E.; Dugan,V.; Halpin,R.; Lin,X.; Bera,J.; Ghedin,E.; Fedorova,N.; Overton,L.; Tsitrin,T.; Stockwell,T.; Amedeo,P.; Bishop,B.; Chen,H.; Edworthy,P.; Gupta,N.; Katzel,D.; Li,K.; Schobel,S.; Shrivastava,S.; Thovarai,V.; Wang,S.; Bahl,J.; Krauss,S.; Webster,R.G.; Webby,R.J.; Smith,G.J.; Bao,Y.; Sanders,R.; Dernovoy,D.; Kiryutin,B.; Lipman,D.J.; Tatusova,T.
EPI402850	MP	United States	1999-May-24	EPI_ISL_131431	A/ruddy turnstone/Delaware Bay/132/1999		Import from public-domain	Wentworth,D.E.; Dugan,V.; Halpin,R.; Lin,X.; Bera,J.; Ghedin,E.; Fedorova,N.; Overton,L.; Tsitrin,T.; Stockwell,T.; Amedeo,P.; Bishop,B.; Chen,H.; Edworthy,P.; Gupta,N.; Katzel,D.; Li,K.; Schobel,S.; Shrivastava,S.; Thovarai,V.; Wang,S.; Bahl,J.; Krauss,S.; Webster,R.G.; Webby,R.J.; Smith,G.J.; Bao,Y.; Sanders,R.; Dernovoy,D.; Kiryutin,B.; Lipman,D.J.; Tatusova,T.
EPI402851	NA	United States	1999-May-24	EPI_ISL_131431	A/ruddy turnstone/Delaware Bay/132/1999		Import from public-domain	Wentworth,D.E.; Dugan,V.; Halpin,R.; Lin,X.; Bera,J.; Ghedin,E.; Fedorova,N.; Overton,L.; Tsitrin,T.; Stockwell,T.; Amedeo,P.; Bishop,B.; Chen,H.; Edworthy,P.; Gupta,N.; Katzel,D.; Li,K.; Schobel,S.; Shrivastava,S.; Thovarai,V.; Wang,S.; Bahl,J.; Krauss,S.; Webster,R.G.; Webby,R.J.; Smith,G.J.; Bao,Y.; Sanders,R.; Dernovoy,D.; Kiryutin,B.; Lipman,D.J.; Tatusova,T.
EPI402852	NP	United States	1999-May-24	EPI_ISL_131431	A/ruddy turnstone/Delaware Bay/132/1999		Import from public-domain	Wentworth,D.E.; Dugan,V.; Halpin,R.; Lin,X.; Bera,J.; Ghedin,E.; Fedorova,N.; Overton,L.; Tsitrin,T.; Stockwell,T.; Amedeo,P.; Bishop,B.; Chen,H.; Edworthy,P.; Gupta,N.; Katzel,D.; Li,K.; Schobel,S.; Shrivastava,S.; Thovarai,V.; Wang,S.; Bahl,J.; Krauss,S.; Webster,R.G.; Webby,R.J.; Smith,G.J.; Bao,Y.; Sanders,R.; Dernovoy,D.; Kiryutin,B.; Lipman,D.J.; Tatusova,T.
EPI402853	NS	United States	1999-May-24	EPI_ISL_131431	A/ruddy turnstone/Delaware Bay/132/1999		Import from public-domain	Wentworth,D.E.; Dugan,V.; Halpin,R.; Lin,X.; Bera,J.; Ghedin,E.; Fedorova,N.; Overton,L.; Tsitrin,T.; Stockwell,T.; Amedeo,P.; Bishop,B.; Chen,H.; Edworthy,P.; Gupta,N.; Katzel,D.; Li,K.; Schobel,S.; Shrivastava,S.; Thovarai,V.; Wang,S.; Bahl,J.; Krauss,S.; Webster,R.G.; Webby,R.J.; Smith,G.J.; Bao,Y.; Sanders,R.; Dernovoy,D.; Kiryutin,B.; Lipman,D.J.; Tatusova,T.
EPI402854	PA	United States	1999-May-24	EPI_ISL_131431	A/ruddy turnstone/Delaware Bay/132/1999		Import from public-domain	Wentworth,D.E.; Dugan,V.; Halpin,R.; Lin,X.; Bera,J.; Ghedin,E.; Fedorova,N.; Overton,L.; Tsitrin,T.; Stockwell,T.; Amedeo,P.; Bishop,B.; Chen,H.; Edworthy,P.; Gupta,N.; Katzel,D.; Li,K.; Schobel,S.; Shrivastava,S.; Thovarai,V.; Wang,S.; Bahl,J.; Krauss,S.; Webster,R.G.; Webby,R.J.; Smith,G.J.; Bao,Y.; Sanders,R.; Dernovoy,D.; Kiryutin,B.; Lipman,D.J.; Tatusova,T.
EPI402855	PB1	United States	1999-May-24	EPI_ISL_131431	A/ruddy turnstone/Delaware Bay/132/1999		Import from public-domain	Wentworth,D.E.; Dugan,V.; Halpin,R.; Lin,X.; Bera,J.; Ghedin,E.; Fedorova,N.; Overton,L.; Tsitrin,T.; Stockwell,T.; Amedeo,P.; Bishop,B.; Chen,H.; Edworthy,P.; Gupta,N.; Katzel,D.; Li,K.; Schobel,S.; Shrivastava,S.; Thovarai,V.; Wang,S.; Bahl,J.; Krauss,S.; Webster,R.G.; Webby,R.J.; Smith,G.J.; Bao,Y.; Sanders,R.; Dernovoy,D.; Kiryutin,B.; Lipman,D.J.; Tatusova,T.
EPI402856	PB2	United States	1999-May-24	EPI_ISL_131431	A/ruddy turnstone/Delaware Bay/132/1999		Import from public-domain	Wentworth,D.E.; Dugan,V.; Halpin,R.; Lin,X.; Bera,J.; Ghedin,E.; Fedorova,N.; Overton,L.; Tsitrin,T.; Stockwell,T.; Amedeo,P.; Bishop,B.; Chen,H.; Edworthy,P.; Gupta,N.; Katzel,D.; Li,K.; Schobel,S.; Shrivastava,S.; Thovarai,V.; Wang,S.; Bahl,J.; Krauss,S.; Webster,R.G.; Webby,R.J.; Smith,G.J.; Bao,Y.; Sanders,R.; Dernovoy,D.; Kiryutin,B.; Lipman,D.J.; Tatusova,T.
EPI402820	HA	United States	1999-May-24	EPI_ISL_131431	A/ruddy turnstone/Delaware Bay/132/1999		Import from public-domain	Wentworth,D.E.; Dugan,V.; Halpin,R.; Lin,X.; Bera,J.; Ghedin,E.; Fedorova,N.; Overton,L.; Tsitrin,T.; Stockwell,T.; Amedeo,P.; Bishop,B.; Chen,H.; Edworthy,P.; Gupta,N.; Katzel,D.; Li,K.; Schobel,S.; Shrivastava,S.; Thovarai,V.; Wang,S.; Bahl,J.; Krauss,S.; Webster,R.G.; Webby,R.J.; Smith,G.J.; Bao,Y.; Sanders,R.; Dernovoy,D.; Kiryutin,B.; Lipman,D.J.; Tatusova,T.
EPI402637	MP	United States	1995-May-21	EPI_ISL_131404	A/ruddy turnstone/Delaware Bay/237/1995		Import from public-domain	Wentworth,D.E.; Dugan,V.; Halpin,R.; Lin,X.; Bera,J.; Ghedin,E.; Fedorova,N.; Overton,L.; Tsitrin,T.; Stockwell,T.; Amedeo,P.; Bishop,B.; Chen,H.; Edworthy,P.; Gupta,N.; Katzel,D.; Li,K.; Schobel,S.; Shrivastava,S.; Thovarai,V.; Wang,S.; Bahl,J.; Krauss,S.; Webster,R.G.; Webby,R.J.; Smith,G.J.; Bao,Y.; Sanders,R.; Dernovoy,D.; Kiryutin,B.; Lipman,D.J.; Tatusova,T.
EPI402638	NA	United States	1995-May-21	EPI_ISL_131404	A/ruddy turnstone/Delaware Bay/237/1995		Import from public-domain	Wentworth,D.E.; Dugan,V.; Halpin,R.; Lin,X.; Bera,J.; Ghedin,E.; Fedorova,N.; Overton,L.; Tsitrin,T.; Stockwell,T.; Amedeo,P.; Bishop,B.; Chen,H.; Edworthy,P.; Gupta,N.; Katzel,D.; Li,K.; Schobel,S.; Shrivastava,S.; Thovarai,V.; Wang,S.; Bahl,J.; Krauss,S.; Webster,R.G.; Webby,R.J.; Smith,G.J.; Bao,Y.; Sanders,R.; Dernovoy,D.; Kiryutin,B.; Lipman,D.J.; Tatusova,T.
EPI402639	NP	United States	1995-May-21	EPI_ISL_131404	A/ruddy turnstone/Delaware Bay/237/1995		Import from public-domain	Wentworth,D.E.; Dugan,V.; Halpin,R.; Lin,X.; Bera,J.; Ghedin,E.; Fedorova,N.; Overton,L.; Tsitrin,T.; Stockwell,T.; Amedeo,P.; Bishop,B.; Chen,H.; Edworthy,P.; Gupta,N.; Katzel,D.; Li,K.; Schobel,S.; Shrivastava,S.; Thovarai,V.; Wang,S.; Bahl,J.; Krauss,S.; Webster,R.G.; Webby,R.J.; Smith,G.J.; Bao,Y.; Sanders,R.; Dernovoy,D.; Kiryutin,B.; Lipman,D.J.; Tatusova,T.
EPI402640	NS	United States	1995-May-21	EPI_ISL_131404	A/ruddy turnstone/Delaware Bay/237/1995		Import from public-domain	Wentworth,D.E.; Dugan,V.; Halpin,R.; Lin,X.; Bera,J.; Ghedin,E.; Fedorova,N.; Overton,L.; Tsitrin,T.; Stockwell,T.; Amedeo,P.; Bishop,B.; Chen,H.; Edworthy,P.; Gupta,N.; Katzel,D.; Li,K.; Schobel,S.; Shrivastava,S.; Thovarai,V.; Wang,S.; Bahl,J.; Krauss,S.; Webster,R.G.; Webby,R.J.; Smith,G.J.; Bao,Y.; Sanders,R.; Dernovoy,D.; Kiryutin,B.; Lipman,D.J.; Tatusova,T.
EPI402641	PA	United States	1995-May-21	EPI_ISL_131404	A/ruddy turnstone/Delaware Bay/237/1995		Import from public-domain	Wentworth,D.E.; Dugan,V.; Halpin,R.; Lin,X.; Bera,J.; Ghedin,E.; Fedorova,N.; Overton,L.; Tsitrin,T.; Stockwell,T.; Amedeo,P.; Bishop,B.; Chen,H.; Edworthy,P.; Gupta,N.; Katzel,D.; Li,K.; Schobel,S.; Shrivastava,S.; Thovarai,V.; Wang,S.; Bahl,J.; Krauss,S.; Webster,R.G.; Webby,R.J.; Smith,G.J.; Bao,Y.; Sanders,R.; Dernovoy,D.; Kiryutin,B.; Lipman,D.J.; Tatusova,T.
EPI402642	PB1	United States	1995-May-21	EPI_ISL_131404	A/ruddy turnstone/Delaware Bay/237/1995		Import from public-domain	Wentworth,D.E.; Dugan,V.; Halpin,R.; Lin,X.; Bera,J.; Ghedin,E.; Fedorova,N.; Overton,L.; Tsitrin,T.; Stockwell,T.; Amedeo,P.; Bishop,B.; Chen,H.; Edworthy,P.; Gupta,N.; Katzel,D.; Li,K.; Schobel,S.; Shrivastava,S.; Thovarai,V.; Wang,S.; Bahl,J.; Krauss,S.; Webster,R.G.; Webby,R.J.; Smith,G.J.; Bao,Y.; Sanders,R.; Dernovoy,D.; Kiryutin,B.; Lipman,D.J.; Tatusova,T.
EPI402643	PB2	United States	1995-May-21	EPI_ISL_131404	A/ruddy turnstone/Delaware Bay/237/1995		Import from public-domain	Wentworth,D.E.; Dugan,V.; Halpin,R.; Lin,X.; Bera,J.; Ghedin,E.; Fedorova,N.; Overton,L.; Tsitrin,T.; Stockwell,T.; Amedeo,P.; Bishop,B.; Chen,H.; Edworthy,P.; Gupta,N.; Katzel,D.; Li,K.; Schobel,S.; Shrivastava,S.; Thovarai,V.; Wang,S.; Bahl,J.; Krauss,S.; Webster,R.G.; Webby,R.J.; Smith,G.J.; Bao,Y.; Sanders,R.; Dernovoy,D.; Kiryutin,B.; Lipman,D.J.; Tatusova,T.
EPI402619	HA	United States	1995-May-21	EPI_ISL_131404	A/ruddy turnstone/Delaware Bay/237/1995		Import from public-domain	Wentworth,D.E.; Dugan,V.; Halpin,R.; Lin,X.; Bera,J.; Ghedin,E.; Fedorova,N.; Overton,L.; Tsitrin,T.; Stockwell,T.; Amedeo,P.; Bishop,B.; Chen,H.; Edworthy,P.; Gupta,N.; Katzel,D.; Li,K.; Schobel,S.; Shrivastava,S.; Thovarai,V.; Wang,S.; Bahl,J.; Krauss,S.; Webster,R.G.; Webby,R.J.; Smith,G.J.; Bao,Y.; Sanders,R.; Dernovoy,D.; Kiryutin,B.; Lipman,D.J.; Tatusova,T.
EPI402551	MP	United States	1995-May-20	EPI_ISL_131394	A/ruddy turnstone/Delaware Bay/112/1995		Import from public-domain	Wentworth,D.E.; Dugan,V.; Halpin,R.; Lin,X.; Bera,J.; Ghedin,E.; Fedorova,N.; Overton,L.; Tsitrin,T.; Stockwell,T.; Amedeo,P.; Bishop,B.; Chen,H.; Edworthy,P.; Gupta,N.; Katzel,D.; Li,K.; Schobel,S.; Shrivastava,S.; Thovarai,V.; Wang,S.; Bahl,J.; Krauss,S.; Webster,R.G.; Webby,R.J.; Smith,G.J.; Bao,Y.; Sanders,R.; Dernovoy,D.; Kiryutin,B.; Lipman,D.J.; Tatusova,T.
EPI402552	NA	United States	1995-May-20	EPI_ISL_131394	A/ruddy turnstone/Delaware Bay/112/1995		Import from public-domain	Wentworth,D.E.; Dugan,V.; Halpin,R.; Lin,X.; Bera,J.; Ghedin,E.; Fedorova,N.; Overton,L.; Tsitrin,T.; Stockwell,T.; Amedeo,P.; Bishop,B.; Chen,H.; Edworthy,P.; Gupta,N.; Katzel,D.; Li,K.; Schobel,S.; Shrivastava,S.; Thovarai,V.; Wang,S.; Bahl,J.; Krauss,S.; Webster,R.G.; Webby,R.J.; Smith,G.J.; Bao,Y.; Sanders,R.; Dernovoy,D.; Kiryutin,B.; Lipman,D.J.; Tatusova,T.
EPI402553	NP	United States	1995-May-20	EPI_ISL_131394	A/ruddy turnstone/Delaware Bay/112/1995		Import from public-domain	Wentworth,D.E.; Dugan,V.; Halpin,R.; Lin,X.; Bera,J.; Ghedin,E.; Fedorova,N.; Overton,L.; Tsitrin,T.; Stockwell,T.; Amedeo,P.; Bishop,B.; Chen,H.; Edworthy,P.; Gupta,N.; Katzel,D.; Li,K.; Schobel,S.; Shrivastava,S.; Thovarai,V.; Wang,S.; Bahl,J.; Krauss,S.; Webster,R.G.; Webby,R.J.; Smith,G.J.; Bao,Y.; Sanders,R.; Dernovoy,D.; Kiryutin,B.; Lipman,D.J.; Tatusova,T.
EPI402554	NS	United States	1995-May-20	EPI_ISL_131394	A/ruddy turnstone/Delaware Bay/112/1995		Import from public-domain	Wentworth,D.E.; Dugan,V.; Halpin,R.; Lin,X.; Bera,J.; Ghedin,E.; Fedorova,N.; Overton,L.; Tsitrin,T.; Stockwell,T.; Amedeo,P.; Bishop,B.; Chen,H.; Edworthy,P.; Gupta,N.; Katzel,D.; Li,K.; Schobel,S.; Shrivastava,S.; Thovarai,V.; Wang,S.; Bahl,J.; Krauss,S.; Webster,R.G.; Webby,R.J.; Smith,G.J.; Bao,Y.; Sanders,R.; Dernovoy,D.; Kiryutin,B.; Lipman,D.J.; Tatusova,T.
EPI402555	PA	United States	1995-May-20	EPI_ISL_131394	A/ruddy turnstone/Delaware Bay/112/1995		Import from public-domain	Wentworth,D.E.; Dugan,V.; Halpin,R.; Lin,X.; Bera,J.; Ghedin,E.; Fedorova,N.; Overton,L.; Tsitrin,T.; Stockwell,T.; Amedeo,P.; Bishop,B.; Chen,H.; Edworthy,P.; Gupta,N.; Katzel,D.; Li,K.; Schobel,S.; Shrivastava,S.; Thovarai,V.; Wang,S.; Bahl,J.; Krauss,S.; Webster,R.G.; Webby,R.J.; Smith,G.J.; Bao,Y.; Sanders,R.; Dernovoy,D.; Kiryutin,B.; Lipman,D.J.; Tatusova,T.
EPI402556	PB1	United States	1995-May-20	EPI_ISL_131394	A/ruddy turnstone/Delaware Bay/112/1995		Import from public-domain	Wentworth,D.E.; Dugan,V.; Halpin,R.; Lin,X.; Bera,J.; Ghedin,E.; Fedorova,N.; Overton,L.; Tsitrin,T.; Stockwell,T.; Amedeo,P.; Bishop,B.; Chen,H.; Edworthy,P.; Gupta,N.; Katzel,D.; Li,K.; Schobel,S.; Shrivastava,S.; Thovarai,V.; Wang,S.; Bahl,J.; Krauss,S.; Webster,R.G.; Webby,R.J.; Smith,G.J.; Bao,Y.; Sanders,R.; Dernovoy,D.; Kiryutin,B.; Lipman,D.J.; Tatusova,T.
EPI402557	PB2	United States	1995-May-20	EPI_ISL_131394	A/ruddy turnstone/Delaware Bay/112/1995		Import from public-domain	Wentworth,D.E.; Dugan,V.; Halpin,R.; Lin,X.; Bera,J.; Ghedin,E.; Fedorova,N.; Overton,L.; Tsitrin,T.; Stockwell,T.; Amedeo,P.; Bishop,B.; Chen,H.; Edworthy,P.; Gupta,N.; Katzel,D.; Li,K.; Schobel,S.; Shrivastava,S.; Thovarai,V.; Wang,S.; Bahl,J.; Krauss,S.; Webster,R.G.; Webby,R.J.; Smith,G.J.; Bao,Y.; Sanders,R.; Dernovoy,D.; Kiryutin,B.; Lipman,D.J.; Tatusova,T.
EPI402478	HA	United States	1995-May-20	EPI_ISL_131394	A/ruddy turnstone/Delaware Bay/112/1995		Import from public-domain	Wentworth,D.E.; Dugan,V.; Halpin,R.; Lin,X.; Bera,J.; Ghedin,E.; Fedorova,N.; Overton,L.; Tsitrin,T.; Stockwell,T.; Amedeo,P.; Bishop,B.; Chen,H.; Edworthy,P.; Gupta,N.; Katzel,D.; Li,K.; Schobel,S.; Shrivastava,S.; Thovarai,V.; Wang,S.; Bahl,J.; Krauss,S.; Webster,R.G.; Webby,R.J.; Smith,G.J.; Bao,Y.; Sanders,R.; Dernovoy,D.; Kiryutin,B.; Lipman,D.J.; Tatusova,T.
EPI1625292	NS	United States	2002-May-16	EPI_ISL_397998	A/ruddy turnstone/New Jersey/650615/2002		Import from public-domain	Tan,G.; Pickett,B.; Fedorova,N.; Amedeo,P.; Hu,L.; Christensen,J.; Miller,J.; Durbin,A.; Williams,T.; Poulson,R.; Stallknecht,D.
EPI1625293	PA	United States	2002-May-16	EPI_ISL_397998	A/ruddy turnstone/New Jersey/650615/2002		Import from public-domain	Tan,G.; Pickett,B.; Fedorova,N.; Amedeo,P.; Hu,L.; Christensen,J.; Miller,J.; Durbin,A.; Williams,T.; Poulson,R.; Stallknecht,D.
EPI1625294	PB1	United States	2002-May-16	EPI_ISL_397998	A/ruddy turnstone/New Jersey/650615/2002		Import from public-domain	Tan,G.; Pickett,B.; Fedorova,N.; Amedeo,P.; Hu,L.; Christensen,J.; Miller,J.; Durbin,A.; Williams,T.; Poulson,R.; Stallknecht,D.
EPI1625295	PB2	United States	2002-May-16	EPI_ISL_397998	A/ruddy turnstone/New Jersey/650615/2002		Import from public-domain	Tan,G.; Pickett,B.; Fedorova,N.; Amedeo,P.; Hu,L.; Christensen,J.; Miller,J.; Durbin,A.; Williams,T.; Poulson,R.; Stallknecht,D.
EPI1625288	HA	United States	2002-May-16	EPI_ISL_397998	A/ruddy turnstone/New Jersey/650615/2002		Import from public-domain	Tan,G.; Pickett,B.; Fedorova,N.; Amedeo,P.; Hu,L.; Christensen,J.; Miller,J.; Durbin,A.; Williams,T.; Poulson,R.; Stallknecht,D.
EPI1625289	MP	United States	2002-May-16	EPI_ISL_397998	A/ruddy turnstone/New Jersey/650615/2002		Import from public-domain	Tan,G.; Pickett,B.; Fedorova,N.; Amedeo,P.; Hu,L.; Christensen,J.; Miller,J.; Durbin,A.; Williams,T.; Poulson,R.; Stallknecht,D.
EPI1625290	NA	United States	2002-May-16	EPI_ISL_397998	A/ruddy turnstone/New Jersey/650615/2002		Import from public-domain	Tan,G.; Pickett,B.; Fedorova,N.; Amedeo,P.; Hu,L.; Christensen,J.; Miller,J.; Durbin,A.; Williams,T.; Poulson,R.; Stallknecht,D.
EPI1625291	NP	United States	2002-May-16	EPI_ISL_397998	A/ruddy turnstone/New Jersey/650615/2002		Import from public-domain	Tan,G.; Pickett,B.; Fedorova,N.; Amedeo,P.; Hu,L.; Christensen,J.; Miller,J.; Durbin,A.; Williams,T.; Poulson,R.; Stallknecht,D.
EPI1625175	NS	United States	2001-May-23	EPI_ISL_397984	A/ruddy turnstone/New Jersey/471587/2001		Import from public-domain	Tan,G.; Pickett,B.; Fedorova,N.; Amedeo,P.; Hu,L.; Christensen,J.; Miller,J.; Durbin,A.; Williams,T.; Poulson,R.; Stallknecht,D.
EPI1625176	PA	United States	2001-May-23	EPI_ISL_397984	A/ruddy turnstone/New Jersey/471587/2001		Import from public-domain	Tan,G.; Pickett,B.; Fedorova,N.; Amedeo,P.; Hu,L.; Christensen,J.; Miller,J.; Durbin,A.; Williams,T.; Poulson,R.; Stallknecht,D.
EPI1625177	PB1	United States	2001-May-23	EPI_ISL_397984	A/ruddy turnstone/New Jersey/471587/2001		Import from public-domain	Tan,G.; Pickett,B.; Fedorova,N.; Amedeo,P.; Hu,L.; Christensen,J.; Miller,J.; Durbin,A.; Williams,T.; Poulson,R.; Stallknecht,D.
EPI1625178	PB2	United States	2001-May-23	EPI_ISL_397984	A/ruddy turnstone/New Jersey/471587/2001		Import from public-domain	Tan,G.; Pickett,B.; Fedorova,N.; Amedeo,P.; Hu,L.; Christensen,J.; Miller,J.; Durbin,A.; Williams,T.; Poulson,R.; Stallknecht,D.
EPI1625171	HA	United States	2001-May-23	EPI_ISL_397984	A/ruddy turnstone/New Jersey/471587/2001		Import from public-domain	Tan,G.; Pickett,B.; Fedorova,N.; Amedeo,P.; Hu,L.; Christensen,J.; Miller,J.; Durbin,A.; Williams,T.; Poulson,R.; Stallknecht,D.
EPI1625172	MP	United States	2001-May-23	EPI_ISL_397984	A/ruddy turnstone/New Jersey/471587/2001		Import from public-domain	Tan,G.; Pickett,B.; Fedorova,N.; Amedeo,P.; Hu,L.; Christensen,J.; Miller,J.; Durbin,A.; Williams,T.; Poulson,R.; Stallknecht,D.
EPI1625173	NA	United States	2001-May-23	EPI_ISL_397984	A/ruddy turnstone/New Jersey/471587/2001		Import from public-domain	Tan,G.; Pickett,B.; Fedorova,N.; Amedeo,P.; Hu,L.; Christensen,J.; Miller,J.; Durbin,A.; Williams,T.; Poulson,R.; Stallknecht,D.
EPI1625174	NP	United States	2001-May-23	EPI_ISL_397984	A/ruddy turnstone/New Jersey/471587/2001		Import from public-domain	Tan,G.; Pickett,B.; Fedorova,N.; Amedeo,P.; Hu,L.; Christensen,J.; Miller,J.; Durbin,A.; Williams,T.; Poulson,R.; Stallknecht,D.
EPI1624823	NS	United States	2000-May-25	EPI_ISL_397941	A/ruddy turnstone/Delaware/AI00-1460/2000		Import from public-domain	Tan,G.; Pickett,B.; Fedorova,N.; Amedeo,P.; Hu,L.; Christensen,J.; Miller,J.; Durbin,A.; Williams,T.; Poulson,R.; Stallknecht,D.
EPI1624824	PA	United States	2000-May-25	EPI_ISL_397941	A/ruddy turnstone/Delaware/AI00-1460/2000		Import from public-domain	Tan,G.; Pickett,B.; Fedorova,N.; Amedeo,P.; Hu,L.; Christensen,J.; Miller,J.; Durbin,A.; Williams,T.; Poulson,R.; Stallknecht,D.
EPI1624825	PB1	United States	2000-May-25	EPI_ISL_397941	A/ruddy turnstone/Delaware/AI00-1460/2000		Import from public-domain	Tan,G.; Pickett,B.; Fedorova,N.; Amedeo,P.; Hu,L.; Christensen,J.; Miller,J.; Durbin,A.; Williams,T.; Poulson,R.; Stallknecht,D.
EPI1624826	PB2	United States	2000-May-25	EPI_ISL_397941	A/ruddy turnstone/Delaware/AI00-1460/2000		Import from public-domain	Tan,G.; Pickett,B.; Fedorova,N.; Amedeo,P.; Hu,L.; Christensen,J.; Miller,J.; Durbin,A.; Williams,T.; Poulson,R.; Stallknecht,D.
EPI1624819	HA	United States	2000-May-25	EPI_ISL_397941	A/ruddy turnstone/Delaware/AI00-1460/2000		Import from public-domain	Tan,G.; Pickett,B.; Fedorova,N.; Amedeo,P.; Hu,L.; Christensen,J.; Miller,J.; Durbin,A.; Williams,T.; Poulson,R.; Stallknecht,D.
EPI1624820	MP	United States	2000-May-25	EPI_ISL_397941	A/ruddy turnstone/Delaware/AI00-1460/2000		Import from public-domain	Tan,G.; Pickett,B.; Fedorova,N.; Amedeo,P.; Hu,L.; Christensen,J.; Miller,J.; Durbin,A.; Williams,T.; Poulson,R.; Stallknecht,D.
EPI1624821	NA	United States	2000-May-25	EPI_ISL_397941	A/ruddy turnstone/Delaware/AI00-1460/2000		Import from public-domain	Tan,G.; Pickett,B.; Fedorova,N.; Amedeo,P.; Hu,L.; Christensen,J.; Miller,J.; Durbin,A.; Williams,T.; Poulson,R.; Stallknecht,D.
EPI1624822	NP	United States	2000-May-25	EPI_ISL_397941	A/ruddy turnstone/Delaware/AI00-1460/2000		Import from public-domain	Tan,G.; Pickett,B.; Fedorova,N.; Amedeo,P.; Hu,L.; Christensen,J.; Miller,J.; Durbin,A.; Williams,T.; Poulson,R.; Stallknecht,D.
EPI1624798	NS	United States	2001-May-18	EPI_ISL_397938	A/ruddy turnstone/Delaware/828233/2001		Import from public-domain	Tan,G.; Pickett,B.; Fedorova,N.; Amedeo,P.; Hu,L.; Christensen,J.; Miller,J.; Durbin,A.; Williams,T.; Poulson,R.; Stallknecht,D.
EPI1624799	PA	United States	2001-May-18	EPI_ISL_397938	A/ruddy turnstone/Delaware/828233/2001		Import from public-domain	Tan,G.; Pickett,B.; Fedorova,N.; Amedeo,P.; Hu,L.; Christensen,J.; Miller,J.; Durbin,A.; Williams,T.; Poulson,R.; Stallknecht,D.
EPI1624800	PB1	United States	2001-May-18	EPI_ISL_397938	A/ruddy turnstone/Delaware/828233/2001		Import from public-domain	Tan,G.; Pickett,B.; Fedorova,N.; Amedeo,P.; Hu,L.; Christensen,J.; Miller,J.; Durbin,A.; Williams,T.; Poulson,R.; Stallknecht,D.
EPI1624801	PB2	United States	2001-May-18	EPI_ISL_397938	A/ruddy turnstone/Delaware/828233/2001		Import from public-domain	Tan,G.; Pickett,B.; Fedorova,N.; Amedeo,P.; Hu,L.; Christensen,J.; Miller,J.; Durbin,A.; Williams,T.; Poulson,R.; Stallknecht,D.
EPI1624794	HA	United States	2001-May-18	EPI_ISL_397938	A/ruddy turnstone/Delaware/828233/2001		Import from public-domain	Tan,G.; Pickett,B.; Fedorova,N.; Amedeo,P.; Hu,L.; Christensen,J.; Miller,J.; Durbin,A.; Williams,T.; Poulson,R.; Stallknecht,D.
EPI1624795	MP	United States	2001-May-18	EPI_ISL_397938	A/ruddy turnstone/Delaware/828233/2001		Import from public-domain	Tan,G.; Pickett,B.; Fedorova,N.; Amedeo,P.; Hu,L.; Christensen,J.; Miller,J.; Durbin,A.; Williams,T.; Poulson,R.; Stallknecht,D.
EPI1624796	NA	United States	2001-May-18	EPI_ISL_397938	A/ruddy turnstone/Delaware/828233/2001		Import from public-domain	Tan,G.; Pickett,B.; Fedorova,N.; Amedeo,P.; Hu,L.; Christensen,J.; Miller,J.; Durbin,A.; Williams,T.; Poulson,R.; Stallknecht,D.
EPI1624797	NP	United States	2001-May-18	EPI_ISL_397938	A/ruddy turnstone/Delaware/828233/2001		Import from public-domain	Tan,G.; Pickett,B.; Fedorova,N.; Amedeo,P.; Hu,L.; Christensen,J.; Miller,J.; Durbin,A.; Williams,T.; Poulson,R.; Stallknecht,D.
EPI1624790	NS	United States	2001-May-23	EPI_ISL_397937	A/ruddy turnstone/Delaware/828222/2001		Import from public-domain	Tan,G.; Pickett,B.; Fedorova,N.; Amedeo,P.; Hu,L.; Christensen,J.; Miller,J.; Durbin,A.; Williams,T.; Poulson,R.; Stallknecht,D.
EPI1624791	PA	United States	2001-May-23	EPI_ISL_397937	A/ruddy turnstone/Delaware/828222/2001		Import from public-domain	Tan,G.; Pickett,B.; Fedorova,N.; Amedeo,P.; Hu,L.; Christensen,J.; Miller,J.; Durbin,A.; Williams,T.; Poulson,R.; Stallknecht,D.
EPI1624792	PB1	United States	2001-May-23	EPI_ISL_397937	A/ruddy turnstone/Delaware/828222/2001		Import from public-domain	Tan,G.; Pickett,B.; Fedorova,N.; Amedeo,P.; Hu,L.; Christensen,J.; Miller,J.; Durbin,A.; Williams,T.; Poulson,R.; Stallknecht,D.
EPI1624793	PB2	United States	2001-May-23	EPI_ISL_397937	A/ruddy turnstone/Delaware/828222/2001		Import from public-domain	Tan,G.; Pickett,B.; Fedorova,N.; Amedeo,P.; Hu,L.; Christensen,J.; Miller,J.; Durbin,A.; Williams,T.; Poulson,R.; Stallknecht,D.
EPI1624786	HA	United States	2001-May-23	EPI_ISL_397937	A/ruddy turnstone/Delaware/828222/2001		Import from public-domain	Tan,G.; Pickett,B.; Fedorova,N.; Amedeo,P.; Hu,L.; Christensen,J.; Miller,J.; Durbin,A.; Williams,T.; Poulson,R.; Stallknecht,D.
EPI1624787	MP	United States	2001-May-23	EPI_ISL_397937	A/ruddy turnstone/Delaware/828222/2001		Import from public-domain	Tan,G.; Pickett,B.; Fedorova,N.; Amedeo,P.; Hu,L.; Christensen,J.; Miller,J.; Durbin,A.; Williams,T.; Poulson,R.; Stallknecht,D.
EPI1624789	NP	United States	2001-May-23	EPI_ISL_397937	A/ruddy turnstone/Delaware/828222/2001		Import from public-domain	Tan,G.; Pickett,B.; Fedorova,N.; Amedeo,P.; Hu,L.; Christensen,J.; Miller,J.; Durbin,A.; Williams,T.; Poulson,R.; Stallknecht,D.
EPI1624788	NA	United States	2001-May-23	EPI_ISL_397937	A/ruddy turnstone/Delaware/828222/2001		Import from public-domain	Tan,G.; Pickett,B.; Fedorova,N.; Amedeo,P.; Hu,L.; Christensen,J.; Miller,J.; Durbin,A.; Williams,T.; Poulson,R.; Stallknecht,D.
EPI1624782	NS	United States	2001-May-19	EPI_ISL_397936	A/ruddy turnstone/Delaware/828213/2001		Import from public-domain	Tan,G.; Pickett,B.; Fedorova,N.; Amedeo,P.; Hu,L.; Christensen,J.; Miller,J.; Durbin,A.; Williams,T.; Poulson,R.; Stallknecht,D.
EPI1624783	PA	United States	2001-May-19	EPI_ISL_397936	A/ruddy turnstone/Delaware/828213/2001		Import from public-domain	Tan,G.; Pickett,B.; Fedorova,N.; Amedeo,P.; Hu,L.; Christensen,J.; Miller,J.; Durbin,A.; Williams,T.; Poulson,R.; Stallknecht,D.
EPI1624784	PB1	United States	2001-May-19	EPI_ISL_397936	A/ruddy turnstone/Delaware/828213/2001		Import from public-domain	Tan,G.; Pickett,B.; Fedorova,N.; Amedeo,P.; Hu,L.; Christensen,J.; Miller,J.; Durbin,A.; Williams,T.; Poulson,R.; Stallknecht,D.
EPI1624785	PB2	United States	2001-May-19	EPI_ISL_397936	A/ruddy turnstone/Delaware/828213/2001		Import from public-domain	Tan,G.; Pickett,B.; Fedorova,N.; Amedeo,P.; Hu,L.; Christensen,J.; Miller,J.; Durbin,A.; Williams,T.; Poulson,R.; Stallknecht,D.
EPI1624779	MP	United States	2001-May-19	EPI_ISL_397936	A/ruddy turnstone/Delaware/828213/2001		Import from public-domain	Tan,G.; Pickett,B.; Fedorova,N.; Amedeo,P.; Hu,L.; Christensen,J.; Miller,J.; Durbin,A.; Williams,T.; Poulson,R.; Stallknecht,D.
EPI1624778	HA	United States	2001-May-19	EPI_ISL_397936	A/ruddy turnstone/Delaware/828213/2001		Import from public-domain	Tan,G.; Pickett,B.; Fedorova,N.; Amedeo,P.; Hu,L.; Christensen,J.; Miller,J.; Durbin,A.; Williams,T.; Poulson,R.; Stallknecht,D.
EPI1624780	NA	United States	2001-May-19	EPI_ISL_397936	A/ruddy turnstone/Delaware/828213/2001		Import from public-domain	Tan,G.; Pickett,B.; Fedorova,N.; Amedeo,P.; Hu,L.; Christensen,J.; Miller,J.; Durbin,A.; Williams,T.; Poulson,R.; Stallknecht,D.
EPI1624781	NP	United States	2001-May-19	EPI_ISL_397936	A/ruddy turnstone/Delaware/828213/2001		Import from public-domain	Tan,G.; Pickett,B.; Fedorova,N.; Amedeo,P.; Hu,L.; Christensen,J.; Miller,J.; Durbin,A.; Williams,T.; Poulson,R.; Stallknecht,D.
EPI1624658	NS	United States	2002-May-17	EPI_ISL_397921	A/ruddy turnstone/Delaware/650631/2002		Import from public-domain	Tan,G.; Pickett,B.; Fedorova,N.; Amedeo,P.; Hu,L.; Christensen,J.; Miller,J.; Durbin,A.; Williams,T.; Poulson,R.; Stallknecht,D.
EPI1624659	PA	United States	2002-May-17	EPI_ISL_397921	A/ruddy turnstone/Delaware/650631/2002		Import from public-domain	Tan,G.; Pickett,B.; Fedorova,N.; Amedeo,P.; Hu,L.; Christensen,J.; Miller,J.; Durbin,A.; Williams,T.; Poulson,R.; Stallknecht,D.
EPI1624660	PB1	United States	2002-May-17	EPI_ISL_397921	A/ruddy turnstone/Delaware/650631/2002		Import from public-domain	Tan,G.; Pickett,B.; Fedorova,N.; Amedeo,P.; Hu,L.; Christensen,J.; Miller,J.; Durbin,A.; Williams,T.; Poulson,R.; Stallknecht,D.
EPI1624661	PB2	United States	2002-May-17	EPI_ISL_397921	A/ruddy turnstone/Delaware/650631/2002		Import from public-domain	Tan,G.; Pickett,B.; Fedorova,N.; Amedeo,P.; Hu,L.; Christensen,J.; Miller,J.; Durbin,A.; Williams,T.; Poulson,R.; Stallknecht,D.
EPI1624656	NA	United States	2002-May-17	EPI_ISL_397921	A/ruddy turnstone/Delaware/650631/2002		Import from public-domain	Tan,G.; Pickett,B.; Fedorova,N.; Amedeo,P.; Hu,L.; Christensen,J.; Miller,J.; Durbin,A.; Williams,T.; Poulson,R.; Stallknecht,D.
EPI1624657	NP	United States	2002-May-17	EPI_ISL_397921	A/ruddy turnstone/Delaware/650631/2002		Import from public-domain	Tan,G.; Pickett,B.; Fedorova,N.; Amedeo,P.; Hu,L.; Christensen,J.; Miller,J.; Durbin,A.; Williams,T.; Poulson,R.; Stallknecht,D.
EPI1624654	HA	United States	2002-May-17	EPI_ISL_397921	A/ruddy turnstone/Delaware/650631/2002		Import from public-domain	Tan,G.; Pickett,B.; Fedorova,N.; Amedeo,P.; Hu,L.; Christensen,J.; Miller,J.; Durbin,A.; Williams,T.; Poulson,R.; Stallknecht,D.
EPI1624655	MP	United States	2002-May-17	EPI_ISL_397921	A/ruddy turnstone/Delaware/650631/2002		Import from public-domain	Tan,G.; Pickett,B.; Fedorova,N.; Amedeo,P.; Hu,L.; Christensen,J.; Miller,J.; Durbin,A.; Williams,T.; Poulson,R.; Stallknecht,D.
EPI1622881	NS	United States	2013-May-28	EPI_ISL_397701	A/ruddy turnstone/New Jersey/AI13-2895/2013		Import from public-domain	Tan,G.; Pickett,B.; Fedorova,N.; Amedeo,P.; Hu,L.; Christensen,J.; Miller,J.; Durbin,A.; Williams,T.; Poulson,R.; Stallknecht,D.
EPI1622882	PA	United States	2013-May-28	EPI_ISL_397701	A/ruddy turnstone/New Jersey/AI13-2895/2013		Import from public-domain	Tan,G.; Pickett,B.; Fedorova,N.; Amedeo,P.; Hu,L.; Christensen,J.; Miller,J.; Durbin,A.; Williams,T.; Poulson,R.; Stallknecht,D.
EPI1622883	PB1	United States	2013-May-28	EPI_ISL_397701	A/ruddy turnstone/New Jersey/AI13-2895/2013		Import from public-domain	Tan,G.; Pickett,B.; Fedorova,N.; Amedeo,P.; Hu,L.; Christensen,J.; Miller,J.; Durbin,A.; Williams,T.; Poulson,R.; Stallknecht,D.
EPI1622884	PB2	United States	2013-May-28	EPI_ISL_397701	A/ruddy turnstone/New Jersey/AI13-2895/2013		Import from public-domain	Tan,G.; Pickett,B.; Fedorova,N.; Amedeo,P.; Hu,L.; Christensen,J.; Miller,J.; Durbin,A.; Williams,T.; Poulson,R.; Stallknecht,D.
EPI1622877	HA	United States	2013-May-28	EPI_ISL_397701	A/ruddy turnstone/New Jersey/AI13-2895/2013		Import from public-domain	Tan,G.; Pickett,B.; Fedorova,N.; Amedeo,P.; Hu,L.; Christensen,J.; Miller,J.; Durbin,A.; Williams,T.; Poulson,R.; Stallknecht,D.
EPI1622878	MP	United States	2013-May-28	EPI_ISL_397701	A/ruddy turnstone/New Jersey/AI13-2895/2013		Import from public-domain	Tan,G.; Pickett,B.; Fedorova,N.; Amedeo,P.; Hu,L.; Christensen,J.; Miller,J.; Durbin,A.; Williams,T.; Poulson,R.; Stallknecht,D.
EPI1622879	NA	United States	2013-May-28	EPI_ISL_397701	A/ruddy turnstone/New Jersey/AI13-2895/2013		Import from public-domain	Tan,G.; Pickett,B.; Fedorova,N.; Amedeo,P.; Hu,L.; Christensen,J.; Miller,J.; Durbin,A.; Williams,T.; Poulson,R.; Stallknecht,D.
EPI1622880	NP	United States	2013-May-28	EPI_ISL_397701	A/ruddy turnstone/New Jersey/AI13-2895/2013		Import from public-domain	Tan,G.; Pickett,B.; Fedorova,N.; Amedeo,P.; Hu,L.; Christensen,J.; Miller,J.; Durbin,A.; Williams,T.; Poulson,R.; Stallknecht,D.
EPI1622712	PB1	United States	2013-May-15	EPI_ISL_397680	A/ruddy turnstone/New Jersey/AI13-2674/2013		Import from public-domain	Tan,G.; Pickett,B.; Fedorova,N.; Amedeo,P.; Hu,L.; Christensen,J.; Miller,J.; Durbin,A.; Williams,T.; Poulson,R.; Stallknecht,D.
EPI1622710	NS	United States	2013-May-15	EPI_ISL_397680	A/ruddy turnstone/New Jersey/AI13-2674/2013		Import from public-domain	Tan,G.; Pickett,B.; Fedorova,N.; Amedeo,P.; Hu,L.; Christensen,J.; Miller,J.; Durbin,A.; Williams,T.; Poulson,R.; Stallknecht,D.
EPI1622711	PA	United States	2013-May-15	EPI_ISL_397680	A/ruddy turnstone/New Jersey/AI13-2674/2013		Import from public-domain	Tan,G.; Pickett,B.; Fedorova,N.; Amedeo,P.; Hu,L.; Christensen,J.; Miller,J.; Durbin,A.; Williams,T.; Poulson,R.; Stallknecht,D.
EPI1622713	PB2	United States	2013-May-15	EPI_ISL_397680	A/ruddy turnstone/New Jersey/AI13-2674/2013		Import from public-domain	Tan,G.; Pickett,B.; Fedorova,N.; Amedeo,P.; Hu,L.; Christensen,J.; Miller,J.; Durbin,A.; Williams,T.; Poulson,R.; Stallknecht,D.
EPI1622706	HA	United States	2013-May-15	EPI_ISL_397680	A/ruddy turnstone/New Jersey/AI13-2674/2013		Import from public-domain	Tan,G.; Pickett,B.; Fedorova,N.; Amedeo,P.; Hu,L.; Christensen,J.; Miller,J.; Durbin,A.; Williams,T.; Poulson,R.; Stallknecht,D.
EPI1622708	NA	United States	2013-May-15	EPI_ISL_397680	A/ruddy turnstone/New Jersey/AI13-2674/2013		Import from public-domain	Tan,G.; Pickett,B.; Fedorova,N.; Amedeo,P.; Hu,L.; Christensen,J.; Miller,J.; Durbin,A.; Williams,T.; Poulson,R.; Stallknecht,D.
EPI1622707	MP	United States	2013-May-15	EPI_ISL_397680	A/ruddy turnstone/New Jersey/AI13-2674/2013		Import from public-domain	Tan,G.; Pickett,B.; Fedorova,N.; Amedeo,P.; Hu,L.; Christensen,J.; Miller,J.; Durbin,A.; Williams,T.; Poulson,R.; Stallknecht,D.
EPI1622709	NP	United States	2013-May-15	EPI_ISL_397680	A/ruddy turnstone/New Jersey/AI13-2674/2013		Import from public-domain	Tan,G.; Pickett,B.; Fedorova,N.; Amedeo,P.; Hu,L.; Christensen,J.; Miller,J.; Durbin,A.; Williams,T.; Poulson,R.; Stallknecht,D.
EPI1622596	NS	United States	2013-May-21	EPI_ISL_397666	A/ruddy turnstone/New Jersey/AI13-2472/2013		Import from public-domain	Tan,G.; Pickett,B.; Fedorova,N.; Amedeo,P.; Hu,L.; Christensen,J.; Miller,J.; Durbin,A.; Williams,T.; Poulson,R.; Stallknecht,D.
EPI1622597	PA	United States	2013-May-21	EPI_ISL_397666	A/ruddy turnstone/New Jersey/AI13-2472/2013		Import from public-domain	Tan,G.; Pickett,B.; Fedorova,N.; Amedeo,P.; Hu,L.; Christensen,J.; Miller,J.; Durbin,A.; Williams,T.; Poulson,R.; Stallknecht,D.
EPI1622598	PB1	United States	2013-May-21	EPI_ISL_397666	A/ruddy turnstone/New Jersey/AI13-2472/2013		Import from public-domain	Tan,G.; Pickett,B.; Fedorova,N.; Amedeo,P.; Hu,L.; Christensen,J.; Miller,J.; Durbin,A.; Williams,T.; Poulson,R.; Stallknecht,D.
EPI1622599	PB2	United States	2013-May-21	EPI_ISL_397666	A/ruddy turnstone/New Jersey/AI13-2472/2013		Import from public-domain	Tan,G.; Pickett,B.; Fedorova,N.; Amedeo,P.; Hu,L.; Christensen,J.; Miller,J.; Durbin,A.; Williams,T.; Poulson,R.; Stallknecht,D.
EPI1622592	HA	United States	2013-May-21	EPI_ISL_397666	A/ruddy turnstone/New Jersey/AI13-2472/2013		Import from public-domain	Tan,G.; Pickett,B.; Fedorova,N.; Amedeo,P.; Hu,L.; Christensen,J.; Miller,J.; Durbin,A.; Williams,T.; Poulson,R.; Stallknecht,D.
EPI1622593	MP	United States	2013-May-21	EPI_ISL_397666	A/ruddy turnstone/New Jersey/AI13-2472/2013		Import from public-domain	Tan,G.; Pickett,B.; Fedorova,N.; Amedeo,P.; Hu,L.; Christensen,J.; Miller,J.; Durbin,A.; Williams,T.; Poulson,R.; Stallknecht,D.
EPI1622594	NA	United States	2013-May-21	EPI_ISL_397666	A/ruddy turnstone/New Jersey/AI13-2472/2013		Import from public-domain	Tan,G.; Pickett,B.; Fedorova,N.; Amedeo,P.; Hu,L.; Christensen,J.; Miller,J.; Durbin,A.; Williams,T.; Poulson,R.; Stallknecht,D.
EPI1622595	NP	United States	2013-May-21	EPI_ISL_397666	A/ruddy turnstone/New Jersey/AI13-2472/2013		Import from public-domain	Tan,G.; Pickett,B.; Fedorova,N.; Amedeo,P.; Hu,L.; Christensen,J.; Miller,J.; Durbin,A.; Williams,T.; Poulson,R.; Stallknecht,D.
EPI1622508	NS	United States	2013-May-26	EPI_ISL_397655	A/ruddy turnstone/New Jersey/AI13-2353/2013		Import from public-domain	Tan,G.; Pickett,B.; Fedorova,N.; Amedeo,P.; Hu,L.; Christensen,J.; Miller,J.; Durbin,A.; Williams,T.; Poulson,R.; Stallknecht,D.
EPI1622509	PA	United States	2013-May-26	EPI_ISL_397655	A/ruddy turnstone/New Jersey/AI13-2353/2013		Import from public-domain	Tan,G.; Pickett,B.; Fedorova,N.; Amedeo,P.; Hu,L.; Christensen,J.; Miller,J.; Durbin,A.; Williams,T.; Poulson,R.; Stallknecht,D.
EPI1622510	PB1	United States	2013-May-26	EPI_ISL_397655	A/ruddy turnstone/New Jersey/AI13-2353/2013		Import from public-domain	Tan,G.; Pickett,B.; Fedorova,N.; Amedeo,P.; Hu,L.; Christensen,J.; Miller,J.; Durbin,A.; Williams,T.; Poulson,R.; Stallknecht,D.
EPI1622511	PB2	United States	2013-May-26	EPI_ISL_397655	A/ruddy turnstone/New Jersey/AI13-2353/2013		Import from public-domain	Tan,G.; Pickett,B.; Fedorova,N.; Amedeo,P.; Hu,L.; Christensen,J.; Miller,J.; Durbin,A.; Williams,T.; Poulson,R.; Stallknecht,D.
EPI1622504	HA	United States	2013-May-26	EPI_ISL_397655	A/ruddy turnstone/New Jersey/AI13-2353/2013		Import from public-domain	Tan,G.; Pickett,B.; Fedorova,N.; Amedeo,P.; Hu,L.; Christensen,J.; Miller,J.; Durbin,A.; Williams,T.; Poulson,R.; Stallknecht,D.
EPI1622506	NA	United States	2013-May-26	EPI_ISL_397655	A/ruddy turnstone/New Jersey/AI13-2353/2013		Import from public-domain	Tan,G.; Pickett,B.; Fedorova,N.; Amedeo,P.; Hu,L.; Christensen,J.; Miller,J.; Durbin,A.; Williams,T.; Poulson,R.; Stallknecht,D.
EPI1622505	MP	United States	2013-May-26	EPI_ISL_397655	A/ruddy turnstone/New Jersey/AI13-2353/2013		Import from public-domain	Tan,G.; Pickett,B.; Fedorova,N.; Amedeo,P.; Hu,L.; Christensen,J.; Miller,J.; Durbin,A.; Williams,T.; Poulson,R.; Stallknecht,D.
EPI1622507	NP	United States	2013-May-26	EPI_ISL_397655	A/ruddy turnstone/New Jersey/AI13-2353/2013		Import from public-domain	Tan,G.; Pickett,B.; Fedorova,N.; Amedeo,P.; Hu,L.; Christensen,J.; Miller,J.; Durbin,A.; Williams,T.; Poulson,R.; Stallknecht,D.
EPI1622404	NS	United States	2013-May-26	EPI_ISL_397642	A/ruddy turnstone/New Jersey/AI13-2200/2013		Import from public-domain	Tan,G.; Pickett,B.; Fedorova,N.; Amedeo,P.; Hu,L.; Christensen,J.; Miller,J.; Durbin,A.; Williams,T.; Poulson,R.; Stallknecht,D.
EPI1622405	PA	United States	2013-May-26	EPI_ISL_397642	A/ruddy turnstone/New Jersey/AI13-2200/2013		Import from public-domain	Tan,G.; Pickett,B.; Fedorova,N.; Amedeo,P.; Hu,L.; Christensen,J.; Miller,J.; Durbin,A.; Williams,T.; Poulson,R.; Stallknecht,D.
EPI1622406	PB1	United States	2013-May-26	EPI_ISL_397642	A/ruddy turnstone/New Jersey/AI13-2200/2013		Import from public-domain	Tan,G.; Pickett,B.; Fedorova,N.; Amedeo,P.; Hu,L.; Christensen,J.; Miller,J.; Durbin,A.; Williams,T.; Poulson,R.; Stallknecht,D.
EPI1622407	PB2	United States	2013-May-26	EPI_ISL_397642	A/ruddy turnstone/New Jersey/AI13-2200/2013		Import from public-domain	Tan,G.; Pickett,B.; Fedorova,N.; Amedeo,P.; Hu,L.; Christensen,J.; Miller,J.; Durbin,A.; Williams,T.; Poulson,R.; Stallknecht,D.
EPI1622403	NP	United States	2013-May-26	EPI_ISL_397642	A/ruddy turnstone/New Jersey/AI13-2200/2013		Import from public-domain	Tan,G.; Pickett,B.; Fedorova,N.; Amedeo,P.; Hu,L.; Christensen,J.; Miller,J.; Durbin,A.; Williams,T.; Poulson,R.; Stallknecht,D.
EPI1622400	HA	United States	2013-May-26	EPI_ISL_397642	A/ruddy turnstone/New Jersey/AI13-2200/2013		Import from public-domain	Tan,G.; Pickett,B.; Fedorova,N.; Amedeo,P.; Hu,L.; Christensen,J.; Miller,J.; Durbin,A.; Williams,T.; Poulson,R.; Stallknecht,D.
EPI1622401	MP	United States	2013-May-26	EPI_ISL_397642	A/ruddy turnstone/New Jersey/AI13-2200/2013		Import from public-domain	Tan,G.; Pickett,B.; Fedorova,N.; Amedeo,P.; Hu,L.; Christensen,J.; Miller,J.; Durbin,A.; Williams,T.; Poulson,R.; Stallknecht,D.
EPI1622402	NA	United States	2013-May-26	EPI_ISL_397642	A/ruddy turnstone/New Jersey/AI13-2200/2013		Import from public-domain	Tan,G.; Pickett,B.; Fedorova,N.; Amedeo,P.; Hu,L.; Christensen,J.; Miller,J.; Durbin,A.; Williams,T.; Poulson,R.; Stallknecht,D.
EPI1622339	NS	United States	2013-May-15	EPI_ISL_397634	A/ruddy turnstone/New Jersey/AI13-2048/2013		Import from public-domain	Tan,G.; Pickett,B.; Fedorova,N.; Amedeo,P.; Hu,L.; Christensen,J.; Miller,J.; Durbin,A.; Williams,T.; Poulson,R.; Stallknecht,D.
EPI1622340	PA	United States	2013-May-15	EPI_ISL_397634	A/ruddy turnstone/New Jersey/AI13-2048/2013		Import from public-domain	Tan,G.; Pickett,B.; Fedorova,N.; Amedeo,P.; Hu,L.; Christensen,J.; Miller,J.; Durbin,A.; Williams,T.; Poulson,R.; Stallknecht,D.
EPI1622341	PB1	United States	2013-May-15	EPI_ISL_397634	A/ruddy turnstone/New Jersey/AI13-2048/2013		Import from public-domain	Tan,G.; Pickett,B.; Fedorova,N.; Amedeo,P.; Hu,L.; Christensen,J.; Miller,J.; Durbin,A.; Williams,T.; Poulson,R.; Stallknecht,D.
EPI1622342	PB2	United States	2013-May-15	EPI_ISL_397634	A/ruddy turnstone/New Jersey/AI13-2048/2013		Import from public-domain	Tan,G.; Pickett,B.; Fedorova,N.; Amedeo,P.; Hu,L.; Christensen,J.; Miller,J.; Durbin,A.; Williams,T.; Poulson,R.; Stallknecht,D.
EPI1622337	NA	United States	2013-May-15	EPI_ISL_397634	A/ruddy turnstone/New Jersey/AI13-2048/2013		Import from public-domain	Tan,G.; Pickett,B.; Fedorova,N.; Amedeo,P.; Hu,L.; Christensen,J.; Miller,J.; Durbin,A.; Williams,T.; Poulson,R.; Stallknecht,D.
EPI1622338	NP	United States	2013-May-15	EPI_ISL_397634	A/ruddy turnstone/New Jersey/AI13-2048/2013		Import from public-domain	Tan,G.; Pickett,B.; Fedorova,N.; Amedeo,P.; Hu,L.; Christensen,J.; Miller,J.; Durbin,A.; Williams,T.; Poulson,R.; Stallknecht,D.
EPI1622335	HA	United States	2013-May-15	EPI_ISL_397634	A/ruddy turnstone/New Jersey/AI13-2048/2013		Import from public-domain	Tan,G.; Pickett,B.; Fedorova,N.; Amedeo,P.; Hu,L.; Christensen,J.; Miller,J.; Durbin,A.; Williams,T.; Poulson,R.; Stallknecht,D.
EPI1622336	MP	United States	2013-May-15	EPI_ISL_397634	A/ruddy turnstone/New Jersey/AI13-2048/2013		Import from public-domain	Tan,G.; Pickett,B.; Fedorova,N.; Amedeo,P.; Hu,L.; Christensen,J.; Miller,J.; Durbin,A.; Williams,T.; Poulson,R.; Stallknecht,D.
EPI1567463	PA	United States	2015-May-24	EPI_ISL_381849	A/ruddy turnstone/New Jersey/UGAI15-3851/2015		Import from public-domain	Tan,G.; Pickett,B.; Fedorova,N.; Amedeo,P.; Hu,L.; Christensen,J.; Miller,J.; Durbin,A.; Williams,T.; Poulson,R.; Stallknecht,D.
EPI1567464	PB1	United States	2015-May-24	EPI_ISL_381849	A/ruddy turnstone/New Jersey/UGAI15-3851/2015		Import from public-domain	Tan,G.; Pickett,B.; Fedorova,N.; Amedeo,P.; Hu,L.; Christensen,J.; Miller,J.; Durbin,A.; Williams,T.; Poulson,R.; Stallknecht,D.
EPI1567465	PB2	United States	2015-May-24	EPI_ISL_381849	A/ruddy turnstone/New Jersey/UGAI15-3851/2015		Import from public-domain	Tan,G.; Pickett,B.; Fedorova,N.; Amedeo,P.; Hu,L.; Christensen,J.; Miller,J.; Durbin,A.; Williams,T.; Poulson,R.; Stallknecht,D.
EPI1623181	NS	United States	2015-May-24	EPI_ISL_381849	A/ruddy turnstone/New Jersey/UGAI15-3851/2015		Import from public-domain	Tan,G.; Pickett,B.; Fedorova,N.; Amedeo,P.; Hu,L.; Christensen,J.; Miller,J.; Durbin,A.; Williams,T.; Poulson,R.; Stallknecht,D.
EPI1623177	HA	United States	2015-May-24	EPI_ISL_381849	A/ruddy turnstone/New Jersey/UGAI15-3851/2015		Import from public-domain	Tan,G.; Pickett,B.; Fedorova,N.; Amedeo,P.; Hu,L.; Christensen,J.; Miller,J.; Durbin,A.; Williams,T.; Poulson,R.; Stallknecht,D.
EPI1623178	MP	United States	2015-May-24	EPI_ISL_381849	A/ruddy turnstone/New Jersey/UGAI15-3851/2015		Import from public-domain	Tan,G.; Pickett,B.; Fedorova,N.; Amedeo,P.; Hu,L.; Christensen,J.; Miller,J.; Durbin,A.; Williams,T.; Poulson,R.; Stallknecht,D.
EPI1623179	NA	United States	2015-May-24	EPI_ISL_381849	A/ruddy turnstone/New Jersey/UGAI15-3851/2015		Import from public-domain	Tan,G.; Pickett,B.; Fedorova,N.; Amedeo,P.; Hu,L.; Christensen,J.; Miller,J.; Durbin,A.; Williams,T.; Poulson,R.; Stallknecht,D.
EPI1623180	NP	United States	2015-May-24	EPI_ISL_381849	A/ruddy turnstone/New Jersey/UGAI15-3851/2015		Import from public-domain	Tan,G.; Pickett,B.; Fedorova,N.; Amedeo,P.; Hu,L.; Christensen,J.; Miller,J.; Durbin,A.; Williams,T.; Poulson,R.; Stallknecht,D.
EPI1525311	PB1	United States	2015-May-19	EPI_ISL_372110	A/semipalmated sandpiper/Delaware Bay/323/2015		Import from public-domain	Hicks,J.T.; Friedman,K.; Qiu,X.; Kim,D.-K.; Hixson,J.; Krauss,S.; Bahl,J.
EPI1525312	PB2	United States	2015-May-19	EPI_ISL_372110	A/semipalmated sandpiper/Delaware Bay/323/2015		Import from public-domain	Hicks,J.T.; Friedman,K.; Qiu,X.; Kim,D.-K.; Hixson,J.; Krauss,S.; Bahl,J.
EPI1525313	NA	United States	2015-May-19	EPI_ISL_372110	A/semipalmated sandpiper/Delaware Bay/323/2015		Import from public-domain	Hicks,J.T.; Friedman,K.; Qiu,X.; Kim,D.-K.; Hixson,J.; Krauss,S.; Bahl,J.
EPI1525314	HA	United States	2015-May-19	EPI_ISL_372110	A/semipalmated sandpiper/Delaware Bay/323/2015		Import from public-domain	Hicks,J.T.; Friedman,K.; Qiu,X.; Kim,D.-K.; Hixson,J.; Krauss,S.; Bahl,J.
EPI1525315	PA	United States	2015-May-19	EPI_ISL_372110	A/semipalmated sandpiper/Delaware Bay/323/2015		Import from public-domain	Hicks,J.T.; Friedman,K.; Qiu,X.; Kim,D.-K.; Hixson,J.; Krauss,S.; Bahl,J.
EPI1525316	NP	United States	2015-May-19	EPI_ISL_372110	A/semipalmated sandpiper/Delaware Bay/323/2015		Import from public-domain	Hicks,J.T.; Friedman,K.; Qiu,X.; Kim,D.-K.; Hixson,J.; Krauss,S.; Bahl,J.
EPI1525317	MP	United States	2015-May-19	EPI_ISL_372110	A/semipalmated sandpiper/Delaware Bay/323/2015		Import from public-domain	Hicks,J.T.; Friedman,K.; Qiu,X.; Kim,D.-K.; Hixson,J.; Krauss,S.; Bahl,J.
EPI1525318	NS	United States	2015-May-19	EPI_ISL_372110	A/semipalmated sandpiper/Delaware Bay/323/2015		Import from public-domain	Hicks,J.T.; Friedman,K.; Qiu,X.; Kim,D.-K.; Hixson,J.; Krauss,S.; Bahl,J.
EPI451343	PA	United States	2001-Jan-01	EPI_ISL_142081	A/semi-palmated sandpiper/Delaware/828234/2001		Import from public-domain	Wentworth,D.E.; Dugan,V.; Halpin,R.; Lin,X.; Bera,J.; Wester,E.; Ghedin,E.; Fedorova,N.; Tsitrin,T.; Stockwell,T.; Amedeo,P.; Bishop,B.; Edworthy,P.; Gupta,N.; Katzel,D.; Li,K.; Schobel,S.; Shrivastava,S.; Thovarai,V.; Wang,S.; Lebarbenchon,C.; Sreevatsan,S.; Poulson,B.; Yang,M.; Stallknecht,D.; Bao,Y.; Sanders,R.; Dernovoy,D.; Kiryutin,B.; Lipman,D.J.; Tatusova,T.
EPI454602	HA	United States	2001-Jan-01	EPI_ISL_142081	A/semi-palmated sandpiper/Delaware/828234/2001		Import from public-domain	Wentworth,D.E.; Dugan,V.; Halpin,R.; Lin,X.; Bera,J.; Wester,E.; Ghedin,E.; Fedorova,N.; Tsitrin,T.; Stockwell,T.; Amedeo,P.; Bishop,B.; Edworthy,P.; Gupta,N.; Katzel,D.; Li,K.; Schobel,S.; Shrivastava,S.; Thovarai,V.; Wang,S.; Lebarbenchon,C.; Sreevatsan,S.; Poulson,B.; Yang,M.; Stallknecht,D.; Bao,Y.; Sanders,R.; Dernovoy,D.; Kiryutin,B.; Lipman,D.J.; Tatusova,T.
EPI454603	MP	United States	2001-Jan-01	EPI_ISL_142081	A/semi-palmated sandpiper/Delaware/828234/2001		Import from public-domain	Wentworth,D.E.; Dugan,V.; Halpin,R.; Lin,X.; Bera,J.; Wester,E.; Ghedin,E.; Fedorova,N.; Tsitrin,T.; Stockwell,T.; Amedeo,P.; Bishop,B.; Edworthy,P.; Gupta,N.; Katzel,D.; Li,K.; Schobel,S.; Shrivastava,S.; Thovarai,V.; Wang,S.; Lebarbenchon,C.; Sreevatsan,S.; Poulson,B.; Yang,M.; Stallknecht,D.; Bao,Y.; Sanders,R.; Dernovoy,D.; Kiryutin,B.; Lipman,D.J.; Tatusova,T.
EPI454604	NA	United States	2001-Jan-01	EPI_ISL_142081	A/semi-palmated sandpiper/Delaware/828234/2001		Import from public-domain	Wentworth,D.E.; Dugan,V.; Halpin,R.; Lin,X.; Bera,J.; Wester,E.; Ghedin,E.; Fedorova,N.; Tsitrin,T.; Stockwell,T.; Amedeo,P.; Bishop,B.; Edworthy,P.; Gupta,N.; Katzel,D.; Li,K.; Schobel,S.; Shrivastava,S.; Thovarai,V.; Wang,S.; Lebarbenchon,C.; Sreevatsan,S.; Poulson,B.; Yang,M.; Stallknecht,D.; Bao,Y.; Sanders,R.; Dernovoy,D.; Kiryutin,B.; Lipman,D.J.; Tatusova,T.
EPI454605	NP	United States	2001-Jan-01	EPI_ISL_142081	A/semi-palmated sandpiper/Delaware/828234/2001		Import from public-domain	Wentworth,D.E.; Dugan,V.; Halpin,R.; Lin,X.; Bera,J.; Wester,E.; Ghedin,E.; Fedorova,N.; Tsitrin,T.; Stockwell,T.; Amedeo,P.; Bishop,B.; Edworthy,P.; Gupta,N.; Katzel,D.; Li,K.; Schobel,S.; Shrivastava,S.; Thovarai,V.; Wang,S.; Lebarbenchon,C.; Sreevatsan,S.; Poulson,B.; Yang,M.; Stallknecht,D.; Bao,Y.; Sanders,R.; Dernovoy,D.; Kiryutin,B.; Lipman,D.J.; Tatusova,T.
EPI454606	NS	United States	2001-Jan-01	EPI_ISL_142081	A/semi-palmated sandpiper/Delaware/828234/2001		Import from public-domain	Wentworth,D.E.; Dugan,V.; Halpin,R.; Lin,X.; Bera,J.; Wester,E.; Ghedin,E.; Fedorova,N.; Tsitrin,T.; Stockwell,T.; Amedeo,P.; Bishop,B.; Edworthy,P.; Gupta,N.; Katzel,D.; Li,K.; Schobel,S.; Shrivastava,S.; Thovarai,V.; Wang,S.; Lebarbenchon,C.; Sreevatsan,S.; Poulson,B.; Yang,M.; Stallknecht,D.; Bao,Y.; Sanders,R.; Dernovoy,D.; Kiryutin,B.; Lipman,D.J.; Tatusova,T.
EPI454607	PB1	United States	2001-Jan-01	EPI_ISL_142081	A/semi-palmated sandpiper/Delaware/828234/2001		Import from public-domain	Wentworth,D.E.; Dugan,V.; Halpin,R.; Lin,X.; Bera,J.; Wester,E.; Ghedin,E.; Fedorova,N.; Tsitrin,T.; Stockwell,T.; Amedeo,P.; Bishop,B.; Edworthy,P.; Gupta,N.; Katzel,D.; Li,K.; Schobel,S.; Shrivastava,S.; Thovarai,V.; Wang,S.; Lebarbenchon,C.; Sreevatsan,S.; Poulson,B.; Yang,M.; Stallknecht,D.; Bao,Y.; Sanders,R.; Dernovoy,D.; Kiryutin,B.; Lipman,D.J.; Tatusova,T.
EPI454608	PB2	United States	2001-Jan-01	EPI_ISL_142081	A/semi-palmated sandpiper/Delaware/828234/2001		Import from public-domain	Wentworth,D.E.; Dugan,V.; Halpin,R.; Lin,X.; Bera,J.; Wester,E.; Ghedin,E.; Fedorova,N.; Tsitrin,T.; Stockwell,T.; Amedeo,P.; Bishop,B.; Edworthy,P.; Gupta,N.; Katzel,D.; Li,K.; Schobel,S.; Shrivastava,S.; Thovarai,V.; Wang,S.; Lebarbenchon,C.; Sreevatsan,S.; Poulson,B.; Yang,M.; Stallknecht,D.; Bao,Y.; Sanders,R.; Dernovoy,D.; Kiryutin,B.; Lipman,D.J.; Tatusova,T.
EPI451336	PA	United States	2000-May-24	EPI_ISL_142074	A/semi-palmated sandpiper/Delaware/AI00-2327/2000		Import from public-domain	Wentworth,D.E.; Dugan,V.; Halpin,R.; Lin,X.; Bera,J.; Wester,E.; Ghedin,E.; Fedorova,N.; Tsitrin,T.; Stockwell,T.; Amedeo,P.; Bishop,B.; Edworthy,P.; Gupta,N.; Katzel,D.; Li,K.; Schobel,S.; Shrivastava,S.; Thovarai,V.; Wang,S.; Lebarbenchon,C.; Sreevatsan,S.; Poulson,B.; Yang,M.; Stallknecht,D.; Bao,Y.; Sanders,R.; Dernovoy,D.; Kiryutin,B.; Lipman,D.J.; Tatusova,T.
EPI454544	HA	United States	2000-May-24	EPI_ISL_142074	A/semi-palmated sandpiper/Delaware/AI00-2327/2000		Import from public-domain	Wentworth,D.E.; Dugan,V.; Halpin,R.; Lin,X.; Bera,J.; Wester,E.; Ghedin,E.; Fedorova,N.; Tsitrin,T.; Stockwell,T.; Amedeo,P.; Bishop,B.; Edworthy,P.; Gupta,N.; Katzel,D.; Li,K.; Schobel,S.; Shrivastava,S.; Thovarai,V.; Wang,S.; Lebarbenchon,C.; Sreevatsan,S.; Poulson,B.; Yang,M.; Stallknecht,D.; Bao,Y.; Sanders,R.; Dernovoy,D.; Kiryutin,B.; Lipman,D.J.; Tatusova,T.
EPI454545	MP	United States	2000-May-24	EPI_ISL_142074	A/semi-palmated sandpiper/Delaware/AI00-2327/2000		Import from public-domain	Wentworth,D.E.; Dugan,V.; Halpin,R.; Lin,X.; Bera,J.; Wester,E.; Ghedin,E.; Fedorova,N.; Tsitrin,T.; Stockwell,T.; Amedeo,P.; Bishop,B.; Edworthy,P.; Gupta,N.; Katzel,D.; Li,K.; Schobel,S.; Shrivastava,S.; Thovarai,V.; Wang,S.; Lebarbenchon,C.; Sreevatsan,S.; Poulson,B.; Yang,M.; Stallknecht,D.; Bao,Y.; Sanders,R.; Dernovoy,D.; Kiryutin,B.; Lipman,D.J.; Tatusova,T.
EPI454546	NA	United States	2000-May-24	EPI_ISL_142074	A/semi-palmated sandpiper/Delaware/AI00-2327/2000		Import from public-domain	Wentworth,D.E.; Dugan,V.; Halpin,R.; Lin,X.; Bera,J.; Wester,E.; Ghedin,E.; Fedorova,N.; Tsitrin,T.; Stockwell,T.; Amedeo,P.; Bishop,B.; Edworthy,P.; Gupta,N.; Katzel,D.; Li,K.; Schobel,S.; Shrivastava,S.; Thovarai,V.; Wang,S.; Lebarbenchon,C.; Sreevatsan,S.; Poulson,B.; Yang,M.; Stallknecht,D.; Bao,Y.; Sanders,R.; Dernovoy,D.; Kiryutin,B.; Lipman,D.J.; Tatusova,T.
EPI454547	NP	United States	2000-May-24	EPI_ISL_142074	A/semi-palmated sandpiper/Delaware/AI00-2327/2000		Import from public-domain	Wentworth,D.E.; Dugan,V.; Halpin,R.; Lin,X.; Bera,J.; Wester,E.; Ghedin,E.; Fedorova,N.; Tsitrin,T.; Stockwell,T.; Amedeo,P.; Bishop,B.; Edworthy,P.; Gupta,N.; Katzel,D.; Li,K.; Schobel,S.; Shrivastava,S.; Thovarai,V.; Wang,S.; Lebarbenchon,C.; Sreevatsan,S.; Poulson,B.; Yang,M.; Stallknecht,D.; Bao,Y.; Sanders,R.; Dernovoy,D.; Kiryutin,B.; Lipman,D.J.; Tatusova,T.
EPI454548	NS	United States	2000-May-24	EPI_ISL_142074	A/semi-palmated sandpiper/Delaware/AI00-2327/2000		Import from public-domain	Wentworth,D.E.; Dugan,V.; Halpin,R.; Lin,X.; Bera,J.; Wester,E.; Ghedin,E.; Fedorova,N.; Tsitrin,T.; Stockwell,T.; Amedeo,P.; Bishop,B.; Edworthy,P.; Gupta,N.; Katzel,D.; Li,K.; Schobel,S.; Shrivastava,S.; Thovarai,V.; Wang,S.; Lebarbenchon,C.; Sreevatsan,S.; Poulson,B.; Yang,M.; Stallknecht,D.; Bao,Y.; Sanders,R.; Dernovoy,D.; Kiryutin,B.; Lipman,D.J.; Tatusova,T.
EPI454549	PB1	United States	2000-May-24	EPI_ISL_142074	A/semi-palmated sandpiper/Delaware/AI00-2327/2000		Import from public-domain	Wentworth,D.E.; Dugan,V.; Halpin,R.; Lin,X.; Bera,J.; Wester,E.; Ghedin,E.; Fedorova,N.; Tsitrin,T.; Stockwell,T.; Amedeo,P.; Bishop,B.; Edworthy,P.; Gupta,N.; Katzel,D.; Li,K.; Schobel,S.; Shrivastava,S.; Thovarai,V.; Wang,S.; Lebarbenchon,C.; Sreevatsan,S.; Poulson,B.; Yang,M.; Stallknecht,D.; Bao,Y.; Sanders,R.; Dernovoy,D.; Kiryutin,B.; Lipman,D.J.; Tatusova,T.
EPI454550	PB2	United States	2000-May-24	EPI_ISL_142074	A/semi-palmated sandpiper/Delaware/AI00-2327/2000		Import from public-domain	Wentworth,D.E.; Dugan,V.; Halpin,R.; Lin,X.; Bera,J.; Wester,E.; Ghedin,E.; Fedorova,N.; Tsitrin,T.; Stockwell,T.; Amedeo,P.; Bishop,B.; Edworthy,P.; Gupta,N.; Katzel,D.; Li,K.; Schobel,S.; Shrivastava,S.; Thovarai,V.; Wang,S.; Lebarbenchon,C.; Sreevatsan,S.; Poulson,B.; Yang,M.; Stallknecht,D.; Bao,Y.; Sanders,R.; Dernovoy,D.; Kiryutin,B.; Lipman,D.J.; Tatusova,T.
EPI729469	HA	United States	2014-Sep-20	EPI_ISL_215536	A/emperor goose/Alaska/50/2014		Import from public-domain	Ramey,A.M.; Reeves,A.B.; TeSlaa,J.L.; Nashold,S.; Donnelly,T.; Bahl,J.; Hall,J.S.; Donnelly,T.F.
EPI729470	NP	United States	2014-Sep-20	EPI_ISL_215536	A/emperor goose/Alaska/50/2014		Import from public-domain	Ramey,A.M.; Reeves,A.B.; TeSlaa,J.L.; Nashold,S.; Donnelly,T.; Bahl,J.; Hall,J.S.; Donnelly,T.F.
EPI729471	NA	United States	2014-Sep-20	EPI_ISL_215536	A/emperor goose/Alaska/50/2014		Import from public-domain	Ramey,A.M.; Reeves,A.B.; TeSlaa,J.L.; Nashold,S.; Donnelly,T.; Bahl,J.; Hall,J.S.; Donnelly,T.F.
EPI729472	MP	United States	2014-Sep-20	EPI_ISL_215536	A/emperor goose/Alaska/50/2014		Import from public-domain	Ramey,A.M.; Reeves,A.B.; TeSlaa,J.L.; Nashold,S.; Donnelly,T.; Bahl,J.; Hall,J.S.; Donnelly,T.F.
EPI729473	NS	United States	2014-Sep-20	EPI_ISL_215536	A/emperor goose/Alaska/50/2014		Import from public-domain	Ramey,A.M.; Reeves,A.B.; TeSlaa,J.L.; Nashold,S.; Donnelly,T.; Bahl,J.; Hall,J.S.; Donnelly,T.F.
EPI729466	PB2	United States	2014-Sep-20	EPI_ISL_215536	A/emperor goose/Alaska/50/2014		Import from public-domain	Ramey,A.M.; Reeves,A.B.; TeSlaa,J.L.; Nashold,S.; Donnelly,T.; Bahl,J.; Hall,J.S.; Donnelly,T.F.
EPI729467	PB1	United States	2014-Sep-20	EPI_ISL_215536	A/emperor goose/Alaska/50/2014		Import from public-domain	Ramey,A.M.; Reeves,A.B.; TeSlaa,J.L.; Nashold,S.; Donnelly,T.; Bahl,J.; Hall,J.S.; Donnelly,T.F.
EPI729468	PA	United States	2014-Sep-20	EPI_ISL_215536	A/emperor goose/Alaska/50/2014		Import from public-domain	Ramey,A.M.; Reeves,A.B.; TeSlaa,J.L.; Nashold,S.; Donnelly,T.; Bahl,J.; Hall,J.S.; Donnelly,T.F.
EPI529299	PB2	Antarctica	2013-Feb-02	EPI_ISL_161828	A/Adelie penguin/Antarctica/178/2013		Import from public-domain	Hurt,A.C.; Vijaykrishna,D.; Butler,J.; Baas,C.; Maurer-Stroh,S.; Silva-de-la-Fuente,M.C.; Medina-Vogel,G.; Olsen,B.; Kelso,A.; Barr,I.G.; Gonzalez-Acuna,D.
EPI529300	PB1	Antarctica	2013-Feb-02	EPI_ISL_161828	A/Adelie penguin/Antarctica/178/2013		Import from public-domain	Hurt,A.C.; Vijaykrishna,D.; Butler,J.; Baas,C.; Maurer-Stroh,S.; Silva-de-la-Fuente,M.C.; Medina-Vogel,G.; Olsen,B.; Kelso,A.; Barr,I.G.; Gonzalez-Acuna,D.
EPI529301	HA	Antarctica	2013-Feb-02	EPI_ISL_161828	A/Adelie penguin/Antarctica/178/2013		Import from public-domain	Hurt,A.C.; Vijaykrishna,D.; Butler,J.; Baas,C.; Maurer-Stroh,S.; Silva-de-la-Fuente,M.C.; Medina-Vogel,G.; Olsen,B.; Kelso,A.; Barr,I.G.; Gonzalez-Acuna,D.
EPI529302	NP	Antarctica	2013-Feb-02	EPI_ISL_161828	A/Adelie penguin/Antarctica/178/2013		Import from public-domain	Hurt,A.C.; Vijaykrishna,D.; Butler,J.; Baas,C.; Maurer-Stroh,S.; Silva-de-la-Fuente,M.C.; Medina-Vogel,G.; Olsen,B.; Kelso,A.; Barr,I.G.; Gonzalez-Acuna,D.
EPI529303	NA	Antarctica	2013-Feb-02	EPI_ISL_161828	A/Adelie penguin/Antarctica/178/2013		Import from public-domain	Hurt,A.C.; Vijaykrishna,D.; Butler,J.; Baas,C.; Maurer-Stroh,S.; Silva-de-la-Fuente,M.C.; Medina-Vogel,G.; Olsen,B.; Kelso,A.; Barr,I.G.; Gonzalez-Acuna,D.
EPI529304	MP	Antarctica	2013-Feb-02	EPI_ISL_161828	A/Adelie penguin/Antarctica/178/2013		Import from public-domain	Hurt,A.C.; Vijaykrishna,D.; Butler,J.; Baas,C.; Maurer-Stroh,S.; Silva-de-la-Fuente,M.C.; Medina-Vogel,G.; Olsen,B.; Kelso,A.; Barr,I.G.; Gonzalez-Acuna,D.
EPI529305	NS	Antarctica	2013-Feb-02	EPI_ISL_161828	A/Adelie penguin/Antarctica/178/2013		Import from public-domain	Hurt,A.C.; Vijaykrishna,D.; Butler,J.; Baas,C.; Maurer-Stroh,S.; Silva-de-la-Fuente,M.C.; Medina-Vogel,G.; Olsen,B.; Kelso,A.; Barr,I.G.; Gonzalez-Acuna,D.
EPI529221	PA	Antarctica	2013-Feb-02	EPI_ISL_161828	A/Adelie penguin/Antarctica/178/2013		Import from public-domain	Hurt,A.C.; Vijaykrishna,D.; Butler,J.; Baas,C.; Maurer-Stroh,S.; Silva-de-la-Fuente,M.C.; Medina-Vogel,G.; Olsen,B.; Kelso,A.; Barr,I.G.; Gonzalez-Acuna,D.
EPI529296	NA	Antarctica	2013-Feb-08	EPI_ISL_161827	A/Adelie penguin/Antarctica/226/2013		Import from public-domain	Hurt,A.C.; Vijaykrishna,D.; Butler,J.; Baas,C.; Maurer-Stroh,S.; Silva-de-la-Fuente,M.C.; Medina-Vogel,G.; Olsen,B.; Kelso,A.; Barr,I.G.; Gonzalez-Acuna,D.
EPI529297	MP	Antarctica	2013-Feb-08	EPI_ISL_161827	A/Adelie penguin/Antarctica/226/2013		Import from public-domain	Hurt,A.C.; Vijaykrishna,D.; Butler,J.; Baas,C.; Maurer-Stroh,S.; Silva-de-la-Fuente,M.C.; Medina-Vogel,G.; Olsen,B.; Kelso,A.; Barr,I.G.; Gonzalez-Acuna,D.
EPI529298	NS	Antarctica	2013-Feb-08	EPI_ISL_161827	A/Adelie penguin/Antarctica/226/2013		Import from public-domain	Hurt,A.C.; Vijaykrishna,D.; Butler,J.; Baas,C.; Maurer-Stroh,S.; Silva-de-la-Fuente,M.C.; Medina-Vogel,G.; Olsen,B.; Kelso,A.; Barr,I.G.; Gonzalez-Acuna,D.
EPI529220	PA	Antarctica	2013-Feb-08	EPI_ISL_161827	A/Adelie penguin/Antarctica/226/2013		Import from public-domain	Hurt,A.C.; Vijaykrishna,D.; Butler,J.; Baas,C.; Maurer-Stroh,S.; Silva-de-la-Fuente,M.C.; Medina-Vogel,G.; Olsen,B.; Kelso,A.; Barr,I.G.; Gonzalez-Acuna,D.
EPI529292	PB2	Antarctica	2013-Feb-08	EPI_ISL_161827	A/Adelie penguin/Antarctica/226/2013		Import from public-domain	Hurt,A.C.; Vijaykrishna,D.; Butler,J.; Baas,C.; Maurer-Stroh,S.; Silva-de-la-Fuente,M.C.; Medina-Vogel,G.; Olsen,B.; Kelso,A.; Barr,I.G.; Gonzalez-Acuna,D.
EPI529293	PB1	Antarctica	2013-Feb-08	EPI_ISL_161827	A/Adelie penguin/Antarctica/226/2013		Import from public-domain	Hurt,A.C.; Vijaykrishna,D.; Butler,J.; Baas,C.; Maurer-Stroh,S.; Silva-de-la-Fuente,M.C.; Medina-Vogel,G.; Olsen,B.; Kelso,A.; Barr,I.G.; Gonzalez-Acuna,D.
EPI529294	HA	Antarctica	2013-Feb-08	EPI_ISL_161827	A/Adelie penguin/Antarctica/226/2013		Import from public-domain	Hurt,A.C.; Vijaykrishna,D.; Butler,J.; Baas,C.; Maurer-Stroh,S.; Silva-de-la-Fuente,M.C.; Medina-Vogel,G.; Olsen,B.; Kelso,A.; Barr,I.G.; Gonzalez-Acuna,D.
EPI529295	NP	Antarctica	2013-Feb-08	EPI_ISL_161827	A/Adelie penguin/Antarctica/226/2013		Import from public-domain	Hurt,A.C.; Vijaykrishna,D.; Butler,J.; Baas,C.; Maurer-Stroh,S.; Silva-de-la-Fuente,M.C.; Medina-Vogel,G.; Olsen,B.; Kelso,A.; Barr,I.G.; Gonzalez-Acuna,D.
EPI529285	PB2	Antarctica	2013-Feb-03	EPI_ISL_161826	A/Adelie penguin/Antarctica/184/2013		Import from public-domain	Hurt,A.C.; Vijaykrishna,D.; Butler,J.; Baas,C.; Maurer-Stroh,S.; Silva-de-la-Fuente,M.C.; Medina-Vogel,G.; Olsen,B.; Kelso,A.; Barr,I.G.; Gonzalez-Acuna,D.
EPI529286	PB1	Antarctica	2013-Feb-03	EPI_ISL_161826	A/Adelie penguin/Antarctica/184/2013		Import from public-domain	Hurt,A.C.; Vijaykrishna,D.; Butler,J.; Baas,C.; Maurer-Stroh,S.; Silva-de-la-Fuente,M.C.; Medina-Vogel,G.; Olsen,B.; Kelso,A.; Barr,I.G.; Gonzalez-Acuna,D.
EPI529287	HA	Antarctica	2013-Feb-03	EPI_ISL_161826	A/Adelie penguin/Antarctica/184/2013		Import from public-domain	Hurt,A.C.; Vijaykrishna,D.; Butler,J.; Baas,C.; Maurer-Stroh,S.; Silva-de-la-Fuente,M.C.; Medina-Vogel,G.; Olsen,B.; Kelso,A.; Barr,I.G.; Gonzalez-Acuna,D.
EPI529288	NP	Antarctica	2013-Feb-03	EPI_ISL_161826	A/Adelie penguin/Antarctica/184/2013		Import from public-domain	Hurt,A.C.; Vijaykrishna,D.; Butler,J.; Baas,C.; Maurer-Stroh,S.; Silva-de-la-Fuente,M.C.; Medina-Vogel,G.; Olsen,B.; Kelso,A.; Barr,I.G.; Gonzalez-Acuna,D.
EPI529289	NA	Antarctica	2013-Feb-03	EPI_ISL_161826	A/Adelie penguin/Antarctica/184/2013		Import from public-domain	Hurt,A.C.; Vijaykrishna,D.; Butler,J.; Baas,C.; Maurer-Stroh,S.; Silva-de-la-Fuente,M.C.; Medina-Vogel,G.; Olsen,B.; Kelso,A.; Barr,I.G.; Gonzalez-Acuna,D.
EPI529290	MP	Antarctica	2013-Feb-03	EPI_ISL_161826	A/Adelie penguin/Antarctica/184/2013		Import from public-domain	Hurt,A.C.; Vijaykrishna,D.; Butler,J.; Baas,C.; Maurer-Stroh,S.; Silva-de-la-Fuente,M.C.; Medina-Vogel,G.; Olsen,B.; Kelso,A.; Barr,I.G.; Gonzalez-Acuna,D.
EPI529291	NS	Antarctica	2013-Feb-03	EPI_ISL_161826	A/Adelie penguin/Antarctica/184/2013		Import from public-domain	Hurt,A.C.; Vijaykrishna,D.; Butler,J.; Baas,C.; Maurer-Stroh,S.; Silva-de-la-Fuente,M.C.; Medina-Vogel,G.; Olsen,B.; Kelso,A.; Barr,I.G.; Gonzalez-Acuna,D.
EPI529219	PA	Antarctica	2013-Feb-03	EPI_ISL_161826	A/Adelie penguin/Antarctica/184/2013		Import from public-domain	Hurt,A.C.; Vijaykrishna,D.; Butler,J.; Baas,C.; Maurer-Stroh,S.; Silva-de-la-Fuente,M.C.; Medina-Vogel,G.; Olsen,B.; Kelso,A.; Barr,I.G.; Gonzalez-Acuna,D.
EPI529278	PB2	Antarctica	2013-Feb-10	EPI_ISL_161825	A/Adelie penguin/Antarctica/270/2013		Import from public-domain	Hurt,A.C.; Vijaykrishna,D.; Butler,J.; Baas,C.; Maurer-Stroh,S.; Silva-de-la-Fuente,M.C.; Medina-Vogel,G.; Olsen,B.; Kelso,A.; Barr,I.G.; Gonzalez-Acuna,D.
EPI529279	PB1	Antarctica	2013-Feb-10	EPI_ISL_161825	A/Adelie penguin/Antarctica/270/2013		Import from public-domain	Hurt,A.C.; Vijaykrishna,D.; Butler,J.; Baas,C.; Maurer-Stroh,S.; Silva-de-la-Fuente,M.C.; Medina-Vogel,G.; Olsen,B.; Kelso,A.; Barr,I.G.; Gonzalez-Acuna,D.
EPI529280	HA	Antarctica	2013-Feb-10	EPI_ISL_161825	A/Adelie penguin/Antarctica/270/2013		Import from public-domain	Hurt,A.C.; Vijaykrishna,D.; Butler,J.; Baas,C.; Maurer-Stroh,S.; Silva-de-la-Fuente,M.C.; Medina-Vogel,G.; Olsen,B.; Kelso,A.; Barr,I.G.; Gonzalez-Acuna,D.
EPI529281	NP	Antarctica	2013-Feb-10	EPI_ISL_161825	A/Adelie penguin/Antarctica/270/2013		Import from public-domain	Hurt,A.C.; Vijaykrishna,D.; Butler,J.; Baas,C.; Maurer-Stroh,S.; Silva-de-la-Fuente,M.C.; Medina-Vogel,G.; Olsen,B.; Kelso,A.; Barr,I.G.; Gonzalez-Acuna,D.
EPI529282	NA	Antarctica	2013-Feb-10	EPI_ISL_161825	A/Adelie penguin/Antarctica/270/2013		Import from public-domain	Hurt,A.C.; Vijaykrishna,D.; Butler,J.; Baas,C.; Maurer-Stroh,S.; Silva-de-la-Fuente,M.C.; Medina-Vogel,G.; Olsen,B.; Kelso,A.; Barr,I.G.; Gonzalez-Acuna,D.
EPI529283	MP	Antarctica	2013-Feb-10	EPI_ISL_161825	A/Adelie penguin/Antarctica/270/2013		Import from public-domain	Hurt,A.C.; Vijaykrishna,D.; Butler,J.; Baas,C.; Maurer-Stroh,S.; Silva-de-la-Fuente,M.C.; Medina-Vogel,G.; Olsen,B.; Kelso,A.; Barr,I.G.; Gonzalez-Acuna,D.
EPI529284	NS	Antarctica	2013-Feb-10	EPI_ISL_161825	A/Adelie penguin/Antarctica/270/2013		Import from public-domain	Hurt,A.C.; Vijaykrishna,D.; Butler,J.; Baas,C.; Maurer-Stroh,S.; Silva-de-la-Fuente,M.C.; Medina-Vogel,G.; Olsen,B.; Kelso,A.; Barr,I.G.; Gonzalez-Acuna,D.
EPI529218	PA	Antarctica	2013-Feb-10	EPI_ISL_161825	A/Adelie penguin/Antarctica/270/2013		Import from public-domain	Hurt,A.C.; Vijaykrishna,D.; Butler,J.; Baas,C.; Maurer-Stroh,S.; Silva-de-la-Fuente,M.C.; Medina-Vogel,G.; Olsen,B.; Kelso,A.; Barr,I.G.; Gonzalez-Acuna,D.
